# Supplementary material for: Hydrocarbonoclastic Alcanivorax Isolates Exhibit Different Physiological and Expression Responses to n-dodecane
Source: Front Microbiol. 2016 Dec 21;7:2056. doi: 10.3389/fmicb.2016.02056 (PMC5174103; doi:10.3389/fmicb.2016.02056)
Supplement: Supplementary file 1 [file Table1.XLS]

## Sheet: Table S1
Table S1: RAST annotation of functional genes specifically present in A. borkumensis SK2 or A. dieselolei KS 293.
Presence	Category	Subcategory	Subsystem	Role	SS active KS 293	SS active SK2
KS 293	Amino Acids and Derivatives	Alanine, serine, and glycine	Glycine cleavage system	Glycine cleavage system transcriptional activator GcvA	yes	no
KS 293	Amino Acids and Derivatives	Arginine; urea cycle, polyamines	Arginine and Ornithine Degradation	Arginase (EC 3.5.3.1)	yes	no
KS 293	Amino Acids and Derivatives	Arginine; urea cycle, polyamines	Arginine and Ornithine Degradation	Ornithine cyclodeaminase (EC 4.3.1.12)	yes	no
KS 293	Amino Acids and Derivatives	Arginine; urea cycle, polyamines	Urea carboxylase and Allophanate hydrolase cluster	Biotin carboxylase (EC 6.3.4.14)	yes	no
KS 293	Amino Acids and Derivatives	Arginine; urea cycle, polyamines	Urea decomposition	Urea channel UreI	yes	no
KS 293	Amino Acids and Derivatives	Aromatic amino acids and derivatives	Chorismate Synthesis	Quinate/shikimate dehydrogenase [Pyrroloquinoline-quinone] (EC 1.1.99.25)	yes	no
KS 293	Amino Acids and Derivatives	Aromatic amino acids and derivatives	Chorismate: Intermediate for synthesis of Tryptophan, PAPA antibiotics, PABA, 3-hydroxyanthranilate and more.	Isochorismatase (EC 3.3.2.1)	yes	no
KS 293	Amino Acids and Derivatives	Aromatic amino acids and derivatives	Chorismate: Intermediate for synthesis of Tryptophan, PAPA antibiotics, PABA, 3-hydroxyanthranilate and more.	Tryptophan synthase beta chain like (EC 4.2.1.20)	yes	no
KS 293	Amino Acids and Derivatives	Branched-chain amino acids	Branched-Chain Amino Acid Biosynthesis	Leucine dehydrogenase (EC 1.4.1.9)	yes	no
KS 293	Amino Acids and Derivatives	Branched-chain amino acids	Valine degradation	3-hydroxyisobutyryl-CoA hydrolase (EC 3.1.2.4)	yes	no
KS 293	Amino Acids and Derivatives	Lysine, threonine, methionine, and cysteine	Cysteine Biosynthesis	Sulfate and thiosulfate binding protein CysP	yes	no
KS 293	Amino Acids and Derivatives	Lysine, threonine, methionine, and cysteine	Cysteine Biosynthesis	Sulfate and thiosulfate import ATP-binding protein CysA (EC 3.6.3.25)	yes	no
KS 293	Amino Acids and Derivatives	Lysine, threonine, methionine, and cysteine	Cysteine Biosynthesis	Sulfate transport system permease protein CysT	yes	no
KS 293	Amino Acids and Derivatives	Lysine, threonine, methionine, and cysteine	Cysteine Biosynthesis	Sulfate transport system permease protein CysW	yes	no
KS 293	Amino Acids and Derivatives	Lysine, threonine, methionine, and cysteine	Lysine Biosynthesis DAP Pathway, GJO scratch	N-acetyl-L,L-diaminopimelate deacetylase (EC 3.5.1.47)	yes	no
KS 293	Amino Acids and Derivatives	no subcategory	Creatine and Creatinine Degradation	Creatinine amidohydrolase (EC 3.5.2.10)	yes	no
KS 293	Amino Acids and Derivatives	no subcategory	Creatine and Creatinine Degradation	Cytosine permease	yes	no
KS 293	Amino Acids and Derivatives	Proline and 4-hydroxyproline	Proline, 4-hydroxyproline uptake and utilization	Proline dehydrogenase (EC 1.5.99.8) (Proline oxidase)	yes	no
KS 293	Carbohydrates	Central carbohydrate metabolism	Dehydrogenase complexes	Branched-chain alpha-keto acid dehydrogenase, E1 component, alpha subunit (EC 1.2.4.4)	yes	no
KS 293	Carbohydrates	Central carbohydrate metabolism	Dehydrogenase complexes	Branched-chain alpha-keto acid dehydrogenase, E1 component, beta subunit (EC 1.2.4.4)	yes	no
KS 293	Carbohydrates	Central carbohydrate metabolism	Dehydrogenase complexes	Dihydrolipoamide acyltransferase component of branched-chain alpha-keto acid dehydrogenase complex (EC 2.3.1.168)	yes	no
KS 293	Carbohydrates	Central carbohydrate metabolism	Dehydrogenase complexes	Leucine-, isoleucine-, valine-, threonine-, and alanine-binding protein	yes	no
KS 293	Carbohydrates	Central carbohydrate metabolism	Pentose phosphate pathway	Transketolase (EC 2.2.1.1)	yes	no
KS 293	Carbohydrates	Central carbohydrate metabolism	Pyruvate Alanine Serine Interconversions	D-amino acid dehydrogenase small subunit (EC 1.4.99.1)	yes	no
KS 293	Carbohydrates	Central carbohydrate metabolism	Pyruvate metabolism II: acetyl-CoA, acetogenesis from pyruvate	Acetyl-CoA synthetase (ADP-forming) alpha and beta chains, putative	yes	no
KS 293	Carbohydrates	Central carbohydrate metabolism	Pyruvate metabolism II: acetyl-CoA, acetogenesis from pyruvate	Phosphate acetyltransferase (EC 2.3.1.8)	yes	no
KS 293	Carbohydrates	Central carbohydrate metabolism	Pyruvate metabolism II: acetyl-CoA, acetogenesis from pyruvate	Protein acetyltransferase	yes	no
KS 293	Carbohydrates	Fermentation	Acetoin, butanediol metabolism	2,3-butanediol dehydrogenase, R-alcohol forming, (R)- and (S)-acetoin-specific (EC 1.1.1.4)	yes	no
KS 293	Carbohydrates	Fermentation	Acetoin, butanediol metabolism	2,3-butanediol dehydrogenase, S-alcohol forming, (S)-acetoin-specific (EC 1.1.1.76)	yes	no
KS 293	Carbohydrates	Fermentation	Acetoin, butanediol metabolism	Alpha-acetolactate decarboxylase (EC 4.1.1.5)	yes	no
KS 293	Carbohydrates	Fermentation	Acetoin, butanediol metabolism	Transcriptional activator of acetoin dehydrogenase operon AcoR	yes	no
KS 293	Carbohydrates	Fermentation	Acetyl-CoA fermentation to Butyrate	Acetoacetyl-CoA reductase (EC 1.1.1.36)	yes	no
KS 293	Carbohydrates	Monosaccharides	D-gluconate and ketogluconates metabolism	Broad-specificity glycerol dehydrogenase (EC 1.1.99.22), subunit SldA	yes	no
KS 293	Carbohydrates	Monosaccharides	D-gluconate and ketogluconates metabolism	Broad-specificity glycerol dehydrogenase (EC 1.1.99.22), subunit SldB	yes	no
KS 293	Carbohydrates	Monosaccharides	D-gluconate and ketogluconates metabolism	Glucose dehydrogenase, PQQ-dependent (EC 1.1.5.2)	yes	no
KS 293	Carbohydrates	Monosaccharides	D-ribose utilization	Ribose ABC transport system, permease protein RbsC (TC 3.A.1.2.1)	yes	no
KS 293	Carbohydrates	One-carbon Metabolism	Serine-glyoxylate cycle	Serine-pyruvate aminotransferase/archaeal aspartate aminotransferase	yes	no
KS 293	Carbohydrates	Organic acids	CitAB	Sensor kinase CitA, DpiB (EC 2.7.3.-)	yes	no
KS 293	Carbohydrates	Organic acids	CitAB	Transcriptional regulatory protein CitB, DpiA	yes	no
KS 293	Carbohydrates	Organic acids	Lactate utilization	Lactate-responsive regulator LldR in Enterobacteria, GntR family	yes	no
KS 293	Carbohydrates	Organic acids	Lactate utilization	L-lactate dehydrogenase (EC 1.1.2.3)	yes	no
KS 293	Carbohydrates	Organic acids	Lactate utilization	L-lactate permease	yes	no
KS 293	Carbohydrates	Organic acids	Lactate utilization	Predicted D-lactate dehydrogenase, Fe-S protein, FAD/FMN-containing	yes	no
KS 293	Carbohydrates	Organic acids	Lactate utilization	Predicted L-lactate dehydrogenase, Fe-S oxidoreductase subunit YkgE	yes	no
KS 293	Carbohydrates	Organic acids	Lactate utilization	Predicted L-lactate dehydrogenase, hypothetical protein subunit YkgG	yes	no
KS 293	Carbohydrates	Organic acids	Lactate utilization	Predicted L-lactate dehydrogenase, Iron-sulfur cluster-binding subunit YkgF	yes	no
KS 293	Cell Wall and Capsule	Capsular and extracellular polysacchrides	Capsular Polysaccharides Biosynthesis and Assembly	Oligosaccharide repeat unit polymerase Wzy	yes	no
KS 293	Cell Wall and Capsule	Gram-Negative cell wall components	Lipid A modifications	Transcriptional regulatory protein PhoP	yes	no
KS 293	Clustering-based subsystems	A cluster perhaps related to purine metabolism	CBSS-354.1.peg.876	Ribosomal large subunit pseudouridine synthase E (EC 4.2.1.70)	yes	no
KS 293	Clustering-based subsystems	Biosynthesis of galactoglycans and related lipopolysacharides	CBSS-258594.1.peg.3339	cAMP-binding proteins - catabolite gene activator and regulatory subunit of cAMP-dependent protein kinases	yes	no
KS 293	Clustering-based subsystems	DNA metabolism	Rad50-Mre11 DNA repair cluster	DNA double-strand break repair protein Mre11	yes	no
KS 293	Clustering-based subsystems	DNA metabolism	Rad50-Mre11 DNA repair cluster	FIG036446: hypothetical protein	yes	no
KS 293	Clustering-based subsystems	Hypothetical in Lysine biosynthetic cluster	CBSS-323850.3.peg.3269	Tyrosine recombinase XerC	yes	no
KS 293	Clustering-based subsystems	M14 metallocarboxypeptidases	An M14 metallocarboxypeptidase and a probable hydrolase cluster	FIG084569: hydrolase, alpha/beta fold family	yes	no
KS 293	Clustering-based subsystems	May be related to ADP-phosphoribose and NAD-dependent acetylation	CBSS-216591.1.peg.168	Glutathione S-transferase N-terminal domain protein (EC 2.5.1.18)	yes	no
KS 293	Clustering-based subsystems	May be related to ADP-phosphoribose and NAD-dependent acetylation	CBSS-216591.1.peg.168	MaoC-like dehydratase	yes	no
KS 293	Clustering-based subsystems	Methylamine utilization	CBSS-265072.7.peg.546	Cytochrome c in methylamine utilization cluster	yes	no
KS 293	Clustering-based subsystems	Methylamine utilization	CBSS-265072.7.peg.546	Methylamine dehydrogenase heavy chain precursor (EC 1.4.99.3)	yes	no
KS 293	Clustering-based subsystems	Methylamine utilization	CBSS-265072.7.peg.546	Methylamine dehydrogenase light chain precursor (EC 1.4.99.3)	yes	no
KS 293	Clustering-based subsystems	Methylamine utilization	CBSS-265072.7.peg.546	Methylamine utilization protein MauD	yes	no
KS 293	Clustering-based subsystems	Methylamine utilization	CBSS-265072.7.peg.546	Methylamine utilization protein MauE	yes	no
KS 293	Clustering-based subsystems	no subcategory	CBSS-399599.3.peg.3584	FIG035246: DoxX family protein	yes	no
KS 293	Clustering-based subsystems	no subcategory	PA0057 cluster	LysR-family transcriptional regulator clustered with PA0057	yes	no
KS 293	Clustering-based subsystems	no subcategory	PA0057 cluster	Metallo-beta-lactamase superfamily protein PA0057	yes	no
KS 293	Clustering-based subsystems	no subcategory	PFGI-1-like cluster 1	Chromosome partitioning ATPase in PFGI-1-like cluster, ParA-like	yes	no
KS 293	Clustering-based subsystems	no subcategory	PFGI-1-like cluster 1	FIG004780: hypothetical protein in PFGI-1-like cluster	yes	no
KS 293	Clustering-based subsystems	no subcategory	PFGI-1-like cluster 1	FIG041388: hypothetical protein in PFGI-1-like cluster	yes	no
KS 293	Clustering-based subsystems	no subcategory	PFGI-1-like cluster 1	FIG141694: hypothetical protein in PFGI-1-like cluster	yes	no
KS 293	Clustering-based subsystems	no subcategory	PFGI-1-like cluster 1	FIG141751: hypothetical protein in PFGI-1-like cluster	yes	no
KS 293	Clustering-based subsystems	no subcategory	PFGI-1-like cluster 1	Integrase regulator R	yes	no
KS 293	Clustering-based subsystems	no subcategory	PFGI-1-like cluster 1	Protein with ParB-like nuclease domain in PFGI-1-like cluster	yes	no
KS 293	Clustering-based subsystems	no subcategory	PFGI-1-like cluster 1	Single-stranded DNA-binding protein in PFGI-1-like cluster	yes	no
KS 293	Clustering-based subsystems	no subcategory	PFGI-1-like cluster 1	Transcriptional regulator in PFGI-1-like cluster	yes	no
KS 293	Clustering-based subsystems	no subcategory	Tricarboxylate transport cassette	Tricarboxylate transport protein TctB	yes	no
KS 293	Clustering-based subsystems	no subcategory	Tricarboxylate transport cassette	Tricarboxylate transport protein TctC	yes	no
KS 293	Clustering-based subsystems	no subcategory	USS-DB-7	Putative cytoplasmic protein USSDB7A	yes	no
KS 293	Clustering-based subsystems	Probably organic hydroperoxide resistance related hypothetical protein	CBSS-269482.1.peg.1294	Organic hydroperoxide resistance protein	yes	no
KS 293	Clustering-based subsystems	Probably organic hydroperoxide resistance related hypothetical protein	CBSS-269482.1.peg.1294	Organic hydroperoxide resistance transcriptional regulator	yes	no
KS 293	Clustering-based subsystems	Putative Isoquinoline 1-oxidoreductase subunit	CBSS-314267.3.peg.390	Isoquinoline 1-oxidoreductase alpha subunit (EC 1.3.99.16)	yes	no
KS 293	Clustering-based subsystems	Putative Isoquinoline 1-oxidoreductase subunit	CBSS-314267.3.peg.390	Isoquinoline 1-oxidoreductase beta subunit (EC 1.3.99.16)	yes	no
KS 293	Clustering-based subsystems	Translation	CBSS-326442.4.peg.1852	Cytosine deaminase (EC 3.5.4.1)	yes	no
KS 293	Clustering-based subsystems	Tricarboxylate transporter	CBSS-49338.1.peg.459	TRAP-type uncharacterized transport system, fused permease component	yes	no
KS 293	Clustering-based subsystems	Tricarboxylate transporter	CBSS-49338.1.peg.459	Tricarboxylate transport membrane protein TctA	yes	no
KS 293	Clustering-based subsystems	Urate degradation	Ureide pathway	2-oxo-4-hydroxy-4-carboxy--5-ureidoimidazoline (OHCU) decarboxylase	yes	no
KS 293	Clustering-based subsystems	Urate degradation	Ureide pathway	5-Hydroxyisourate Hydrolase (HIUase) (EC 3.5.2.17)	yes	no
KS 293	Clustering-based subsystems	Urate degradation	Ureide pathway	Allantoicase (EC 3.5.3.4)	yes	no
KS 293	Clustering-based subsystems	Urate degradation	Ureide pathway	FIG137887: membrane protein related to purine degradation	yes	no
KS 293	Clustering-based subsystems	Urate degradation	Ureide pathway	Ureidoglycolate hydrolase (EC 3.5.3.19)	yes	no
KS 293	Clustering-based subsystems	Urate degradation	Ureide pathway	Uricase (urate oxidase) (EC 1.7.3.3)	yes	no
KS 293	Cofactors, Vitamins, Prosthetic Groups, Pigments	Folate and pterines	5-FCL-like protein	Butyryl-CoA dehydrogenase (EC 1.3.8.1)	yes	no
KS 293	Cofactors, Vitamins, Prosthetic Groups, Pigments	NAD and NADP	NAD and NADP cofactor biosynthesis global	Amidases related to nicotinamidase	yes	no
KS 293	Cofactors, Vitamins, Prosthetic Groups, Pigments	NAD and NADP	NAD and NADP cofactor biosynthesis global	Nicotinamidase (EC 3.5.1.19)	yes	no
KS 293	Cofactors, Vitamins, Prosthetic Groups, Pigments	NAD and NADP	NAD and NADP cofactor biosynthesis global	Nicotinamidase family protein YcaC	yes	no
KS 293	Cofactors, Vitamins, Prosthetic Groups, Pigments	NAD and NADP	NAD and NADP cofactor biosynthesis global	Nicotinate phosphoribosyltransferase (EC 2.4.2.11)	yes	no
KS 293	Cofactors, Vitamins, Prosthetic Groups, Pigments	no subcategory	Thiamin biosynthesis	Glycine oxidase ThiO (EC 1.4.3.19)	yes	no
KS 293	Cofactors, Vitamins, Prosthetic Groups, Pigments	no subcategory	Thiamin biosynthesis	Hydroxymethylpyrimidine ABC transporter, substrate-binding component	yes	no
KS 293	Cofactors, Vitamins, Prosthetic Groups, Pigments	no subcategory	Thiamin biosynthesis	Hydroxymethylpyrimidine ABC transporter, transmembrane component	yes	no
KS 293	Cofactors, Vitamins, Prosthetic Groups, Pigments	Pyridoxine	Pyridoxin (Vitamin B6) Biosynthesis	Predicted transcriptional regulator of pyridoxine metabolism	yes	no
KS 293	Cofactors, Vitamins, Prosthetic Groups, Pigments	Quinone cofactors	Coenzyme PQQ synthesis	Coenzyme PQQ synthesis protein B	yes	no
KS 293	Cofactors, Vitamins, Prosthetic Groups, Pigments	Quinone cofactors	Coenzyme PQQ synthesis	Coenzyme PQQ synthesis protein C	yes	no
KS 293	Cofactors, Vitamins, Prosthetic Groups, Pigments	Quinone cofactors	Coenzyme PQQ synthesis	Coenzyme PQQ synthesis protein D	yes	no
KS 293	Cofactors, Vitamins, Prosthetic Groups, Pigments	Quinone cofactors	Coenzyme PQQ synthesis	Coenzyme PQQ synthesis protein E	yes	no
KS 293	Cofactors, Vitamins, Prosthetic Groups, Pigments	Riboflavin, FMN, FAD	Flavodoxin	Flavodoxin 2	yes	no
KS 293	Cofactors, Vitamins, Prosthetic Groups, Pigments	Riboflavin, FMN, FAD	Flavodoxin	NAD(P)H oxidoreductase YRKL (EC 1.6.99.-)	yes	no
KS 293	DNA Metabolism	CRISPs	CRISPRs	CRISPR-associated protein Cas1	yes	no
KS 293	DNA Metabolism	CRISPs	CRISPRs	CRISPR-associated protein, Csy1 family	yes	no
KS 293	DNA Metabolism	CRISPs	CRISPRs	CRISPR-associated protein, Csy2 family	yes	no
KS 293	DNA Metabolism	CRISPs	CRISPRs	CRISPR-associated protein, Csy3 family	yes	no
KS 293	DNA Metabolism	CRISPs	CRISPRs	CRISPR-associated protein, Csy4 family	yes	no
KS 293	DNA Metabolism	DNA repair	DNA repair, bacterial	ADA regulatory protein	yes	no
KS 293	DNA Metabolism	DNA repair	DNA repair, bacterial	Alkylated DNA repair protein AlkB	yes	no
KS 293	DNA Metabolism	DNA repair	DNA repair, bacterial	DNA polymerase IV-like protein ImuB	yes	no
KS 293	DNA Metabolism	DNA repair	DNA repair, bacterial	Endonuclease V (EC 3.1.21.7)	yes	no
KS 293	DNA Metabolism	DNA repair	DNA repair, bacterial	Exonuclease SbcD	yes	no
KS 293	DNA Metabolism	DNA repair	DNA repair, bacterial DinG and relatives	DinG family ATP-dependent helicase CPE1197	yes	no
KS 293	DNA Metabolism	DNA repair	DNA repair, bacterial RecBCD pathway	Protease III precursor (EC 3.4.24.55)	yes	no
KS 293	DNA Metabolism	DNA replication	DNA topoisomerases, Type I, ATP-independent	DNA topoisomerase III (EC 5.99.1.2) in PFGI-1-like cluster	yes	no
KS 293	DNA Metabolism	DNA uptake, competence	DNA processing cluster	DNA topoisomerase III (EC 5.99.1.2)	yes	no
KS 293	DNA Metabolism	no subcategory	External and Outer Membrane Nucleases	Extracellular deoxyribonuclease PA3909 (required for catabolism of external DNA)	yes	no
KS 293	DNA Metabolism	no subcategory	Restriction-Modification System	Putative DNA-binding protein in cluster with Type I restriction-modification system	yes	no
KS 293	DNA Metabolism	no subcategory	Restriction-Modification System	Type III restriction-modification system methylation subunit (EC 2.1.1.72)	yes	no
KS 293	Dormancy and Sporulation	no subcategory	Persister Cells	Cell division inhibitor	yes	no
KS 293	Fatty Acids, Lipids, and Isoprenoids	Fatty acids	Acyl-CoA thioesterase II	TesB-like acyl-CoA thioesterase 5	yes	no
KS 293	Fatty Acids, Lipids, and Isoprenoids	Fatty acids	Fatty Acid Biosynthesis FASII	Enoyl-[acyl-carrier-protein] reductase [FMN] (EC 1.3.1.9)	yes	no
KS 293	Fatty Acids, Lipids, and Isoprenoids	Fatty acids	Fatty Acid Biosynthesis FASII	Enoyl-[acyl-carrier-protein] reductase [NADPH] (EC 1.3.1.10)	yes	no
KS 293	Fatty Acids, Lipids, and Isoprenoids	Isoprenoids	Isoprenoid Biosynthesis	Hydroxymethylglutaryl-CoA reductase (EC 1.1.1.34)	yes	no
KS 293	Fatty Acids, Lipids, and Isoprenoids	no subcategory	Polyhydroxybutyrate metabolism	D-beta-hydroxybutyrate permease	yes	no
KS 293	Fatty Acids, Lipids, and Isoprenoids	no subcategory	Polyhydroxybutyrate metabolism	Short chain fatty acids transporter	yes	no
KS 293	Iron acquisition and metabolism	no subcategory	Heme, hemin uptake and utilization systems in GramPositives	Heme oxygenase HemO, associated with heme uptake	yes	no
KS 293	Iron acquisition and metabolism	Siderophores	Iron siderophore sensor & receptor system	FIG006045: Sigma factor, ECF subfamily	yes	no
KS 293	Iron acquisition and metabolism	Siderophores	Iron siderophore sensor & receptor system	Iron siderophore receptor protein	yes	no
KS 293	Iron acquisition and metabolism	Siderophores	Siderophore Aerobactin	Aerobactin siderophore receptor IutA	yes	no
KS 293	Membrane Transport	ABC transporters	ABC transporter branched-chain amino acid (TC 3.A.1.4.1)	Branched-chain amino acid ABC transporter, amino acid-binding protein (TC 3.A.1.4.1)	yes	no
KS 293	Membrane Transport	ABC transporters	ABC transporter branched-chain amino acid (TC 3.A.1.4.1)	Branched-chain amino acid transport ATP-binding protein LivF (TC 3.A.1.4.1)	yes	no
KS 293	Membrane Transport	ABC transporters	ABC transporter branched-chain amino acid (TC 3.A.1.4.1)	Branched-chain amino acid transport ATP-binding protein LivG (TC 3.A.1.4.1)	yes	no
KS 293	Membrane Transport	ABC transporters	ABC transporter branched-chain amino acid (TC 3.A.1.4.1)	Branched-chain amino acid transport system permease protein LivM (TC 3.A.1.4.1)	yes	no
KS 293	Membrane Transport	ABC transporters	ABC transporter branched-chain amino acid (TC 3.A.1.4.1)	High-affinity branched-chain amino acid transport system permease protein LivH (TC 3.A.1.4.1)	yes	no
KS 293	Membrane Transport	ABC transporters	ABC transporter dipeptide (TC 3.A.1.5.2)	Dipeptide transport system permease protein DppB (TC 3.A.1.5.2)	yes	no
KS 293	Membrane Transport	ABC transporters	ABC transporter dipeptide (TC 3.A.1.5.2)	Dipeptide transport system permease protein DppC (TC 3.A.1.5.2)	yes	no
KS 293	Membrane Transport	ABC transporters	ABC transporter dipeptide (TC 3.A.1.5.2)	Dipeptide-binding ABC transporter, periplasmic substrate-binding component (TC 3.A.1.5.2)	yes	no
KS 293	Membrane Transport	ABC transporters	ABC transporter oligopeptide (TC 3.A.1.5.1)	Oligopeptide transport ATP-binding protein OppD (TC 3.A.1.5.1)	yes	no
KS 293	Membrane Transport	ABC transporters	ABC transporter oligopeptide (TC 3.A.1.5.1)	Oligopeptide transport ATP-binding protein OppF (TC 3.A.1.5.1)	yes	no
KS 293	Membrane Transport	Cation transporters	Copper transport and blue copper proteins	Azurin	yes	no
KS 293	Membrane Transport	no subcategory	Ton and Tol transport systems	iron-chelator utilization protein	yes	no
KS 293	Membrane Transport	Protein secretion system, Type VI	Type VI secretion systems	Protein ImpG/VasA	yes	no
KS 293	Membrane Transport	Protein secretion system, Type VI	Type VI secretion systems	Uncharacterized protein ImpA	yes	no
KS 293	Membrane Transport	Protein secretion system, Type VI	Type VI secretion systems	Uncharacterized protein ImpB	yes	no
KS 293	Membrane Transport	Protein secretion system, Type VI	Type VI secretion systems	Uncharacterized protein ImpC	yes	no
KS 293	Membrane Transport	Protein secretion system, Type VI	Type VI secretion systems	Uncharacterized protein ImpF	yes	no
KS 293	Membrane Transport	Protein secretion system, Type VI	Type VI secretion systems	Uncharacterized protein ImpH/VasB	yes	no
KS 293	Membrane Transport	Protein secretion system, Type VI	Type VI secretion systems	Uncharacterized protein ImpJ/VasE	yes	no
KS 293	Membrane Transport	Protein secretion system, Type VI	Type VI secretion systems	VgrG protein	yes	no
KS 293	Membrane Transport	Protein secretion system, Type VII (Chaperone/Usher pathway, CU)	Type 1 pili (mannose-sensitive fimbriae, gamma-fimbriae)	type 1 fimbriae anchoring protein FimD	yes	no
KS 293	Membrane Transport	TRAP transporters	A TRAP transporter and a hypothetical	DUF1850 domain-containing protein	yes	no
KS 293	Membrane Transport	TRAP transporters	A TRAP transporter and a hypothetical	TRAP transporter solute receptor, unknown substrate 1	yes	no
KS 293	Membrane Transport	TRAP transporters	A TRAP transporter and a hypothetical	TRAP transporter, 4TM/12TM fusion protein, unknown substrate 1	yes	no
KS 293	Membrane Transport	TRAP transporters	TRAP Transporter collection	TRAP-type C4-dicarboxylate transport system, small permease component	yes	no
KS 293	Membrane Transport	TRAP transporters	TRAP Transporter unknown substrate 2	TRAP transporter solute receptor, TAXI family precursor, unknown substrate 2	yes	no
KS 293	Membrane Transport	TRAP transporters	TRAP Transporter unknown substrate 2	TRAP transporter, 4TM/12TM fusion protein, unknown substrate 2	yes	no
KS 293	Membrane Transport	TRAP transporters	TRAP Transporter unknown substrate 3	TRAP dicarboxylate transporter, DctM subunit, unknown substrate 3	yes	no
KS 293	Membrane Transport	TRAP transporters	TRAP Transporter unknown substrate 3	TRAP dicarboxylate transporter, DctQ subunit, unknown substrate 3	yes	no
KS 293	Membrane Transport	TRAP transporters	TRAP Transporter unknown substrate 3	TRAP transporter solute receptor, unknown substrate 3	yes	no
KS 293	Membrane Transport	TRAP transporters	TRAP Transporter unknown substrate 9	TRAP transporter solute receptor, TAXI family precursor	yes	no
KS 293	Membrane Transport	Uni- Sym- and Antiporters	NhaA, NhaD and Sodium-dependent phosphate transporters	Sodium-dependent phosphate transporter	yes	no
KS 293	Metabolism of Aromatic Compounds	Metabolism of central aromatic intermediates	4-Hydroxyphenylacetic acid catabolic pathway	2,4-dihydroxyhept-2-ene-1,7-dioic acid aldolase (EC 4.1.2.-)	yes	no
KS 293	Metabolism of Aromatic Compounds	Metabolism of central aromatic intermediates	4-Hydroxyphenylacetic acid catabolic pathway	2-hydroxyhepta-2,4-diene-1,7-dioate isomerase (EC 5.3.3.-)	yes	no
KS 293	Metabolism of Aromatic Compounds	Metabolism of central aromatic intermediates	4-Hydroxyphenylacetic acid catabolic pathway	2-oxo-hepta-3-ene-1,7-dioic acid hydratase (EC 4.2.-.-)	yes	no
KS 293	Metabolism of Aromatic Compounds	Metabolism of central aromatic intermediates	4-Hydroxyphenylacetic acid catabolic pathway	3,4-dihydroxyphenylacetate 2,3-dioxygenase (EC 1.13.11.15)	yes	no
KS 293	Metabolism of Aromatic Compounds	Metabolism of central aromatic intermediates	4-Hydroxyphenylacetic acid catabolic pathway	5-carboxymethyl-2-hydroxymuconate delta-isomerase (EC 5.3.3.10)	yes	no
KS 293	Metabolism of Aromatic Compounds	Metabolism of central aromatic intermediates	4-Hydroxyphenylacetic acid catabolic pathway	5-carboxymethyl-2-hydroxymuconate semialdehyde dehydrogenase (EC 1.2.1.60)	yes	no
KS 293	Metabolism of Aromatic Compounds	Metabolism of central aromatic intermediates	4-Hydroxyphenylacetic acid catabolic pathway	5-carboxymethyl-2-oxo-hex-3- ene-1,7-dioate decarboxylase (EC 4.1.1.68)	yes	no
KS 293	Metabolism of Aromatic Compounds	Metabolism of central aromatic intermediates	4-Hydroxyphenylacetic acid catabolic pathway	Homoprotocatechuate degradative operon repressor	yes	no
KS 293	Metabolism of Aromatic Compounds	Metabolism of central aromatic intermediates	4-Hydroxyphenylacetic acid catabolic pathway	Transcriptional activator of 4-hydroxyphenylacetate 3-monooxygenase operon, XylS/AraC family	yes	no
KS 293	Metabolism of Aromatic Compounds	Metabolism of central aromatic intermediates	Catechol branch of beta-ketoadipate pathway	3-oxoadipate CoA-transferase subunit A (EC 2.8.3.6)	yes	no
KS 293	Metabolism of Aromatic Compounds	Metabolism of central aromatic intermediates	Catechol branch of beta-ketoadipate pathway	3-oxoadipate CoA-transferase subunit B (EC 2.8.3.6)	yes	no
KS 293	Metabolism of Aromatic Compounds	Metabolism of central aromatic intermediates	Catechol branch of beta-ketoadipate pathway	Beta-ketoadipate enol-lactone hydrolase (EC 3.1.1.24)	yes	no
KS 293	Metabolism of Aromatic Compounds	Metabolism of central aromatic intermediates	Salicylate and gentisate catabolism	salicylate esterase	yes	no
KS 293	Metabolism of Aromatic Compounds	no subcategory	Aromatic Amin Catabolism	Aldehyde dehydrogenase (EC 1.2.1.3), PaaZ	yes	no
KS 293	Metabolism of Aromatic Compounds	no subcategory	Aromatic Amin Catabolism	Phenylacetaldehyde dehydrogenase (EC 1.2.1.39)	yes	no
KS 293	Metabolism of Aromatic Compounds	no subcategory	Benzoate transport and degradation cluster	benzoate degradation ring-cleavage hydrolase	yes	no
KS 293	Metabolism of Aromatic Compounds	no subcategory	Benzoate transport and degradation cluster	Benzoate transport, ATPase component	yes	no
KS 293	Metabolism of Aromatic Compounds	no subcategory	Benzoate transport and degradation cluster	Benzoate transport, extracellular ligand-binding receptor	yes	no
KS 293	Metabolism of Aromatic Compounds	no subcategory	Benzoate transport and degradation cluster	Benzoate transport, inner-membrane translocator precursor	yes	no
KS 293	Metabolism of Aromatic Compounds	no subcategory	Benzoate transport and degradation cluster	Benzoate-CoA ligase (EC 6.2.1.25)	yes	no
KS 293	Metabolism of Aromatic Compounds	no subcategory	Benzoate transport and degradation cluster	Benzoyl-CoA oxygenase component A	yes	no
KS 293	Metabolism of Aromatic Compounds	no subcategory	Benzoate transport and degradation cluster	Benzoyl-CoA oxygenase component B	yes	no
KS 293	Metabolism of Aromatic Compounds	no subcategory	Benzoate transport and degradation cluster	benzoyl-CoA-dihydrodiol lyase (BoxC)	yes	no
KS 293	Metabolism of Aromatic Compounds	no subcategory	Benzoate transport and degradation cluster	Regulatory protein of benzoate catabolism	yes	no
KS 293	Miscellaneous	no subcategory	Broadly distributed proteins not in subsystems	Putative oxidoreductase YncB	yes	no
KS 293	Miscellaneous	no subcategory	Broadly distributed proteins not in subsystems	YpfJ protein, zinc metalloprotease superfamily	yes	no
KS 293	Miscellaneous	Plant-Prokaryote DOE project	Scaffold proteins for [4Fe-4S] cluster assembly (MRP family)	Iron-sulfur cluster-binding protein	yes	no
KS 293	Motility and Chemotaxis	Flagellar motility in Prokaryota	Flagellar motility	Chemotaxis regulator - transmits chemoreceptor signals to flagelllar motor components CheY	yes	no
KS 293	Motility and Chemotaxis	Flagellar motility in Prokaryota	Flagellar motility	Flagellar basal-body rod modification protein FlgD	yes	no
KS 293	Motility and Chemotaxis	Flagellar motility in Prokaryota	Flagellar motility	Flagellar biosynthesis protein FlhA	yes	no
KS 293	Motility and Chemotaxis	Flagellar motility in Prokaryota	Flagellar motility	Flagellar biosynthesis protein FlhB	yes	no
KS 293	Motility and Chemotaxis	Flagellar motility in Prokaryota	Flagellar motility	Flagellar biosynthesis protein FlhF	yes	no
KS 293	Motility and Chemotaxis	Flagellar motility in Prokaryota	Flagellar motility	Flagellar biosynthesis protein FliR	yes	no
KS 293	Motility and Chemotaxis	Flagellar motility in Prokaryota	Flagellar motility	Flagellar L-ring protein FlgH	yes	no
KS 293	Motility and Chemotaxis	Flagellar motility in Prokaryota	Flagellar motility	Flagellar motor rotation protein MotA	yes	no
KS 293	Motility and Chemotaxis	Flagellar motility in Prokaryota	Flagellar motility	Flagellar motor rotation protein MotB	yes	no
KS 293	Motility and Chemotaxis	Flagellar motility in Prokaryota	Flagellar motility	Flagellar motor switch protein FliM	yes	no
KS 293	Motility and Chemotaxis	Flagellar motility in Prokaryota	Flagellar motility	Flagellar motor switch protein FliN	yes	no
KS 293	Motility and Chemotaxis	Flagellar motility in Prokaryota	Flagellar motility	Flagellum-specific ATP synthase FliI	yes	no
KS 293	Motility and Chemotaxis	Flagellar motility in Prokaryota	Flagellar motility	RNA polymerase sigma factor for flagellar operon	yes	no
KS 293	Motility and Chemotaxis	Flagellar motility in Prokaryota	Flagellum	Flagellar assembly protein FliH	yes	no
KS 293	Motility and Chemotaxis	Flagellar motility in Prokaryota	Flagellum	Flagellar basal-body P-ring formation protein FlgA	yes	no
KS 293	Motility and Chemotaxis	Flagellar motility in Prokaryota	Flagellum	Flagellar basal-body rod protein FlgB	yes	no
KS 293	Motility and Chemotaxis	Flagellar motility in Prokaryota	Flagellum	Flagellar basal-body rod protein FlgC	yes	no
KS 293	Motility and Chemotaxis	Flagellar motility in Prokaryota	Flagellum	Flagellar basal-body rod protein FlgF	yes	no
KS 293	Motility and Chemotaxis	Flagellar motility in Prokaryota	Flagellum	Flagellar basal-body rod protein FlgG	yes	no
KS 293	Motility and Chemotaxis	Flagellar motility in Prokaryota	Flagellum	Flagellar biosynthesis protein FlgN	yes	no
KS 293	Motility and Chemotaxis	Flagellar motility in Prokaryota	Flagellum	Flagellar biosynthesis protein FliC	yes	no
KS 293	Motility and Chemotaxis	Flagellar motility in Prokaryota	Flagellum	Flagellar biosynthesis protein FliL	yes	no
KS 293	Motility and Chemotaxis	Flagellar motility in Prokaryota	Flagellum	Flagellar biosynthesis protein FliP	yes	no
KS 293	Motility and Chemotaxis	Flagellar motility in Prokaryota	Flagellum	Flagellar biosynthesis protein FliQ	yes	no
KS 293	Motility and Chemotaxis	Flagellar motility in Prokaryota	Flagellum	Flagellar biosynthesis protein FliS	yes	no
KS 293	Motility and Chemotaxis	Flagellar motility in Prokaryota	Flagellum	Flagellar biosynthesis protein FliT	yes	no
KS 293	Motility and Chemotaxis	Flagellar motility in Prokaryota	Flagellum	Flagellar hook protein FlgE	yes	no
KS 293	Motility and Chemotaxis	Flagellar motility in Prokaryota	Flagellum	Flagellar hook-associated protein FlgK	yes	no
KS 293	Motility and Chemotaxis	Flagellar motility in Prokaryota	Flagellum	Flagellar hook-associated protein FlgL	yes	no
KS 293	Motility and Chemotaxis	Flagellar motility in Prokaryota	Flagellum	Flagellar hook-associated protein FliD	yes	no
KS 293	Motility and Chemotaxis	Flagellar motility in Prokaryota	Flagellum	Flagellar hook-basal body complex protein FliE	yes	no
KS 293	Motility and Chemotaxis	Flagellar motility in Prokaryota	Flagellum	Flagellar hook-length control protein FliK	yes	no
KS 293	Motility and Chemotaxis	Flagellar motility in Prokaryota	Flagellum	Flagellar motor switch protein FliG	yes	no
KS 293	Motility and Chemotaxis	Flagellar motility in Prokaryota	Flagellum	Flagellar M-ring protein FliF	yes	no
KS 293	Motility and Chemotaxis	Flagellar motility in Prokaryota	Flagellum	Flagellar P-ring protein FlgI	yes	no
KS 293	Motility and Chemotaxis	Flagellar motility in Prokaryota	Flagellum	Flagellar protein FlgJ [peptidoglycan hydrolase] (EC 3.2.1.-)	yes	no
KS 293	Motility and Chemotaxis	Flagellar motility in Prokaryota	Flagellum	Flagellar protein FlhE	yes	no
KS 293	Motility and Chemotaxis	Flagellar motility in Prokaryota	Flagellum	Flagellar protein FliJ	yes	no
KS 293	Motility and Chemotaxis	Flagellar motility in Prokaryota	Flagellum	Flagellar transcriptional activator FlhC	yes	no
KS 293	Motility and Chemotaxis	Flagellar motility in Prokaryota	Flagellum	Flagellar transcriptional activator FlhD	yes	no
KS 293	Motility and Chemotaxis	Flagellar motility in Prokaryota	Flagellum	Negative regulator of flagellin synthesis FlgM	yes	no
KS 293	Nitrogen Metabolism	Denitrification	Denitrification	Copper-containing nitrite reductase (EC 1.7.2.1)	yes	no
KS 293	Nitrogen Metabolism	Denitrification	Denitrification	Nitric oxide -responding transcriptional regulator Dnr (Crp/Fnr family)	yes	no
KS 293	Nitrogen Metabolism	Denitrification	Denitrification	Nitric-oxide reductase (EC 1.7.99.7), quinol-dependent	yes	no
KS 293	Nitrogen Metabolism	Denitrification	Denitrification	Nitrous oxide reductase maturation protein NosD	yes	no
KS 293	Nitrogen Metabolism	Denitrification	Denitrification	Nitrous oxide reductase maturation protein NosF (ATPase)	yes	no
KS 293	Nitrogen Metabolism	Denitrification	Denitrification	Nitrous oxide reductase maturation protein NosR	yes	no
KS 293	Nitrogen Metabolism	Denitrification	Denitrification	Nitrous oxide reductase maturation protein, outer-membrane lipoprotein NosL	yes	no
KS 293	Nitrogen Metabolism	Denitrification	Denitrification	Nitrous oxide reductase maturation transmembrane protein NosY	yes	no
KS 293	Nitrogen Metabolism	Denitrification	Denitrification	Nitrous-oxide reductase (EC 1.7.99.6)	yes	no
KS 293	Nitrogen Metabolism	Denitrification	Denitrification	NnrU family protein, required for expression of nitric oxide and nitrite reductases (Nir and Nor)	yes	no
KS 293	Nitrogen Metabolism	no subcategory	Ammonia assimilation	Nitrogen regulation protein NR(I)	yes	no
KS 293	Nitrogen Metabolism	no subcategory	Ammonia assimilation	Nitrogen regulation protein NR(II) (EC 2.7.3.-)	yes	no
KS 293	Nitrogen Metabolism	no subcategory	Cyanate hydrolysis	Cyanate hydratase (EC 4.2.1.104)	yes	no
KS 293	Nitrogen Metabolism	no subcategory	Cyanate hydrolysis	Cyanate transport protein CynX	yes	no
KS 293	Nitrogen Metabolism	no subcategory	Nitrate and nitrite ammonification	Nitrite transporter from formate/nitrite family	yes	no
KS 293	Nucleosides and Nucleotides	Detoxification	Housecleaning nucleoside triphosphate pyrophosphatases	5-nucleotidase SurE (EC 3.1.3.5)	yes	no
KS 293	Nucleosides and Nucleotides	no subcategory	Ribonucleotide reduction	Ribonucleotide reductase of class III (anaerobic), activating protein (EC 1.97.1.4)	yes	no
KS 293	Nucleosides and Nucleotides	no subcategory	Ribonucleotide reduction	Ribonucleotide reductase of class III (anaerobic), large subunit (EC 1.17.4.2)	yes	no
KS 293	Nucleosides and Nucleotides	Purines	GMP synthase	Glutamine amidotransferase class-I (EC 6.3.5.2)	yes	no
KS 293	Nucleosides and Nucleotides	Purines	Purine Utilization	Guanine deaminase (EC 3.5.4.3)	yes	no
KS 293	Nucleosides and Nucleotides	Pyrimidines	pyrimidine conversions	Uridine kinase (EC 2.7.1.48)	yes	no
KS 293	Phages, Prophages, Transposable elements, Plasmids	Phages, Prophages	Phage capsid proteins	Phage major capsid protein	yes	no
KS 293	Phages, Prophages, Transposable elements, Plasmids	Phages, Prophages	Phage lysis modules	Phage lysin (EC 3.2.1.17)	yes	no
KS 293	Phages, Prophages, Transposable elements, Plasmids	Phages, Prophages	Phage lysis modules	Phage outer membrane lytic protein Rz	yes	no
KS 293	Phages, Prophages, Transposable elements, Plasmids	Phages, Prophages	Phage packaging machinery	Phage terminase, large subunit	yes	no
KS 293	Phages, Prophages, Transposable elements, Plasmids	Phages, Prophages	Phage packaging machinery	Phage terminase, small subunit	yes	no
KS 293	Phages, Prophages, Transposable elements, Plasmids	Phages, Prophages	Phage replication	DNA transposition protein	yes	no
KS 293	Phages, Prophages, Transposable elements, Plasmids	Phages, Prophages	Phage tail fiber proteins	Phage tail fiber protein	yes	no
KS 293	Phages, Prophages, Transposable elements, Plasmids	Phages, Prophages	Phage tail proteins	Phage tail protein	yes	no
KS 293	Phages, Prophages, Transposable elements, Plasmids	Phages, Prophages	Phage tail proteins	Phage tail tube protein	yes	no
KS 293	Phages, Prophages, Transposable elements, Plasmids	Phages, Prophages	Phage tail proteins	Phage tail/DNA circulation protein	yes	no
KS 293	Phosphorus Metabolism	no subcategory	Alkylphosphonate utilization	PhnB protein	yes	no
KS 293	Phosphorus Metabolism	no subcategory	Phosphate metabolism	Pyrophosphate-specific outer membrane porin OprO	yes	no
KS 293	Phosphorus Metabolism	no subcategory	Phosphate-binding DING proteins	Extracytoplasmic function (ECF) sigma factor VreI	yes	no
KS 293	Phosphorus Metabolism	no subcategory	Phosphate-binding DING proteins	Filamentous haemagglutinin family outer membrane protein associated with VreARI signalling system	yes	no
KS 293	Phosphorus Metabolism	no subcategory	Phosphate-binding DING proteins	Hemolysin activation/secretion protein associated with VreARI signalling system	yes	no
KS 293	Phosphorus Metabolism	no subcategory	Phosphate-binding DING proteins	Outer membrane TonB-dependent transducer VreA of trans-envelope signaling system	yes	no
KS 293	Phosphorus Metabolism	no subcategory	Phosphate-binding DING proteins	Putative outer membrane TonB-dependent receptor associated with haemagglutinin family outer membrane protein	yes	no
KS 293	Phosphorus Metabolism	no subcategory	Phosphate-binding DING proteins	RecA/RadA recombinase	yes	no
KS 293	Phosphorus Metabolism	no subcategory	Phosphate-binding DING proteins	Sigma factor regulator VreR (cytoplasmic membrane-localized) of trans-envelope signaling system	yes	no
KS 293	Potassium metabolism	no subcategory	Potassium homeostasis	Large-conductance mechanosensitive channel	yes	no
KS 293	Potassium metabolism	no subcategory	Potassium homeostasis	Potassium-transporting ATPase A chain (EC 3.6.3.12) (TC 3.A.3.7.1)	yes	no
KS 293	Potassium metabolism	no subcategory	Potassium homeostasis	Potassium-transporting ATPase B chain (EC 3.6.3.12) (TC 3.A.3.7.1)	yes	no
KS 293	Potassium metabolism	no subcategory	Potassium homeostasis	Potassium-transporting ATPase C chain (EC 3.6.3.12) (TC 3.A.3.7.1)	yes	no
KS 293	Protein Metabolism	Protein biosynthesis	Ribosome LSU bacterial	LSU ribosomal protein L36p	yes	no
KS 293	Protein Metabolism	Protein biosynthesis	tRNA aminoacylation, Glu and Gln	Glutamyl-tRNA(Gln) synthetase (EC 6.1.1.24)	yes	no
KS 293	Protein Metabolism	Protein processing and modification	Protein deglycation	Ribulosamine/erythrulosamine 3-kinase potentially involved in protein deglycation	yes	no
KS 293	Regulation and Cell signaling	no subcategory	DNA-binding regulatory proteins, strays	LysR family transcriptional regulator PA2877	yes	no
KS 293	Regulation and Cell signaling	no subcategory	LysR-family proteins in Escherichia coli	LysR family transcriptional regulator YeiE	yes	no
KS 293	Regulation and Cell signaling	no subcategory	LysR-family proteins in Escherichia coli	LysR family transcriptional regulator Z3395	yes	no
KS 293	Regulation and Cell signaling	no subcategory	Orphan regulatory proteins	Glycine cleavage system transcriptional activator	yes	no
KS 293	Regulation and Cell signaling	no subcategory	Orphan regulatory proteins	Two-component nitrogen fixation transcriptional regulator FixJ	yes	no
KS 293	Regulation and Cell signaling	Programmed Cell Death and Toxin-antitoxin Systems	Phd-Doc, YdcE-YdcD toxin-antitoxin (programmed cell death) systems	Death on curing protein, Doc toxin	yes	no
KS 293	Regulation and Cell signaling	Programmed Cell Death and Toxin-antitoxin Systems	Phd-Doc, YdcE-YdcD toxin-antitoxin (programmed cell death) systems	FIG022160: hypothetical toxin	yes	no
KS 293	Regulation and Cell signaling	Programmed Cell Death and Toxin-antitoxin Systems	Phd-Doc, YdcE-YdcD toxin-antitoxin (programmed cell death) systems	FIG045511: hypothetical antitoxin (to FIG022160: hypothetical toxin)	yes	no
KS 293	Regulation and Cell signaling	Programmed Cell Death and Toxin-antitoxin Systems	Phd-Doc, YdcE-YdcD toxin-antitoxin (programmed cell death) systems	Prevent host death protein, Phd antitoxin	yes	no
KS 293	Regulation and Cell signaling	Programmed Cell Death and Toxin-antitoxin Systems	Toxin-antitoxin replicon stabilization systems	HigA protein (antitoxin to HigB)	yes	no
KS 293	Regulation and Cell signaling	Programmed Cell Death and Toxin-antitoxin Systems	Toxin-antitoxin replicon stabilization systems	HigB toxin protein	yes	no
KS 293	Regulation and Cell signaling	Programmed Cell Death and Toxin-antitoxin Systems	Toxin-antitoxin replicon stabilization systems	VapC toxin protein	yes	no
KS 293	Regulation and Cell signaling	Quorum sensing and biofilm formation	Biofilm Adhesin Biosynthesis	Biofilm PGA outer membrane secretin PgaA	yes	no
KS 293	Regulation and Cell signaling	Quorum sensing and biofilm formation	Biofilm Adhesin Biosynthesis	Biofilm PGA synthesis auxiliary protein PgaD	yes	no
KS 293	Regulation and Cell signaling	Quorum sensing and biofilm formation	Biofilm Adhesin Biosynthesis	Biofilm PGA synthesis deacetylase PgaB (EC 3.-)	yes	no
KS 293	Regulation and Cell signaling	Quorum sensing and biofilm formation	Biofilm Adhesin Biosynthesis	Biofilm PGA synthesis N-glycosyltransferase PgaC (EC 2.4.-.-)	yes	no
KS 293	Respiration	Electron accepting reactions	Anaerobic respiratory reductases	Ferredoxin reductase	yes	no
KS 293	Respiration	Electron accepting reactions	Anaerobic respiratory reductases	Vanillate O-demethylase oxidoreductase (EC 1.14.13.-)	yes	no
KS 293	Respiration	Electron accepting reactions	Terminal cytochrome d ubiquinol oxidases	Cytochrome d ubiquinol oxidase subunit I (EC 1.10.3.-)	yes	no
KS 293	Respiration	Electron accepting reactions	Terminal cytochrome d ubiquinol oxidases	Cytochrome d ubiquinol oxidase subunit II (EC 1.10.3.-)	yes	no
KS 293	Respiration	Electron accepting reactions	Terminal cytochrome d ubiquinol oxidases	Transport ATP-binding protein CydC	yes	no
KS 293	Respiration	Electron accepting reactions	Terminal cytochrome d ubiquinol oxidases	Transport ATP-binding protein CydD	yes	no
KS 293	Respiration	Electron donating reactions	Respiratory dehydrogenases 1	quinoprotein alcohol dehydrogenase	yes	no
KS 293	Respiration	no subcategory	Formate hydrogenase	Formate dehydrogenase chain D (EC 1.2.1.2)	yes	no
KS 293	Respiration	no subcategory	Formate hydrogenase	Formate hydrogenlyase transcriptional activator	yes	no
KS 293	Respiration	no subcategory	Formate hydrogenase	Putative formate dehydrogenase oxidoreductase protein	yes	no
KS 293	Respiration	no subcategory	Quinone oxidoreductase family	Putative Zn-dependent oxidoreductase PA5234	yes	no
KS 293	Respiration	no subcategory	Soluble cytochromes and functionally related electron carriers	Cytochrome C550 (Soluble cytochrome C)	yes	no
KS 293	Respiration	no subcategory	Soluble cytochromes and functionally related electron carriers	Cytochrome c551/c552	yes	no
KS 293	RNA Metabolism	RNA processing and modification	Methylthiotransferases	Ribosomal protein S12p Asp88 (E. coli) methylthiotransferase	yes	no
KS 293	RNA Metabolism	RNA processing and modification	RNA 3&#39;-terminal phosphate cyclase	RNA-2&#39;,3&#39;-PO4:RNA-5&#39;-OH ligase	yes	no
KS 293	RNA Metabolism	RNA processing and modification	tRNA processing	Ribonuclease Z (EC 3.1.26.11)	yes	no
KS 293	RNA Metabolism	Transcription	Rrf2 family transcriptional regulators	Rrf2 family transcriptional regulator, group III	yes	no
KS 293	RNA Metabolism	Transcription	Transcription factors bacterial	Transcriptional activator RfaH	yes	no
KS 293	Stress Response	Osmotic stress	Choline and Betaine Uptake and Betaine Biosynthesis	Betaine aldehyde dehydrogenase (EC 1.2.1.8)	yes	no
KS 293	Stress Response	Osmotic stress	Choline and Betaine Uptake and Betaine Biosynthesis	Choline-sulfatase (EC 3.1.6.6)	yes	no
KS 293	Stress Response	Osmotic stress	Choline and Betaine Uptake and Betaine Biosynthesis	Glycine betaine transporter OpuD	yes	no
KS 293	Stress Response	Osmotic stress	Osmoregulation	Aquaporin Z	yes	no
KS 293	Stress Response	Oxidative stress	Glutathione: Non-redox reactions	Distant similarity with leukotriene C4 synthase (microsomal glutathione S-transferase)	yes	no
KS 293	Stress Response	Oxidative stress	Glutathione: Non-redox reactions	Glutathione S-transferase, unnamed subgroup (EC 2.5.1.18)	yes	no
KS 293	Stress Response	Oxidative stress	Glutathione: Non-redox reactions	Uncharacterized glutathione S-transferase-like protein	yes	no
KS 293	Stress Response	Oxidative stress	Glutathione: Redox cycle	Glutathione peroxidase (EC 1.11.1.9)	yes	no
KS 293	Stress Response	Oxidative stress	Oxidative stress	Manganese superoxide dismutase (EC 1.15.1.1)	yes	no
KS 293	Stress Response	Oxidative stress	Oxidative stress	Redox-sensitive transcriptional activator SoxR	yes	no
KS 293	Sulfur Metabolism	Inorganic sulfur assimilation	Inorganic Sulfur Assimilation	Putative sulfate permease	yes	no
KS 293	Sulfur Metabolism	Organic sulfur assimilation	Utilization of glutathione as a sulphur source	Putative glutathione transporter, permease component	yes	no
KS 293	Virulence, Disease and Defense	Bacteriocins, ribosomally synthesized antibacterial peptides	Tolerance to colicin E2	Inner membrane protein CreD	yes	no
KS 293	Virulence, Disease and Defense	Bacteriocins, ribosomally synthesized antibacterial peptides	Tolerance to colicin E2	Two-component response regulator CreB	yes	no
KS 293	Virulence, Disease and Defense	Bacteriocins, ribosomally synthesized antibacterial peptides	Tolerance to colicin E2	Two-component response regulator CreC	yes	no
KS 293	Virulence, Disease and Defense	Invasion and intracellular resistance	Mycobacterium virulence operon involved in fatty acids biosynthesis	Propionyl-CoA carboxylase beta chain (EC 6.4.1.3)	yes	no
KS 293	Virulence, Disease and Defense	Resistance to antibiotics and toxic compounds	Arsenic resistance	Arsenic efflux pump protein	yes	no
KS 293	Virulence, Disease and Defense	Resistance to antibiotics and toxic compounds	Beta-lactamase	Beta-lactamase (EC 3.5.2.6)	yes	no
KS 293	Virulence, Disease and Defense	Resistance to antibiotics and toxic compounds	Bile hydrolysis	Alpha-ketoglutarate-dependent taurine dioxygenase (EC 1.14.11.17)	yes	no
KS 293	Virulence, Disease and Defense	Resistance to antibiotics and toxic compounds	Bile hydrolysis	Choloylglycine hydrolase (EC 3.5.1.24)	yes	no
KS 293	Virulence, Disease and Defense	Resistance to antibiotics and toxic compounds	Bile hydrolysis	DamX, an inner membrane protein involved in bile resistance	yes	no
KS 293	Virulence, Disease and Defense	Resistance to antibiotics and toxic compounds	Mercuric reductase	Mercuric ion reductase (EC 1.16.1.1)	yes	no
KS 293	Virulence, Disease and Defense	Resistance to antibiotics and toxic compounds	Mercury resistance operon	Mercuric resistance operon regulatory protein	yes	no
KS 293	Virulence, Disease and Defense	Resistance to antibiotics and toxic compounds	Mercury resistance operon	Mercuric transport protein, MerT	yes	no
KS 293	Virulence, Disease and Defense	Resistance to antibiotics and toxic compounds	Mercury resistance operon	Periplasmic mercury(+2) binding protein	yes	no
KS 293	Virulence, Disease and Defense	Resistance to antibiotics and toxic compounds	Multidrug Resistance Efflux Pumps	Multi antimicrobial extrusion protein (Na(+)/drug antiporter), MATE family of MDR efflux pumps	yes	no
KS 293	Virulence, Disease and Defense	Resistance to antibiotics and toxic compounds	Multidrug Resistance Efflux Pumps	RND efflux system, membrane fusion protein CmeA	yes	no
SK2	Amino Acids and Derivatives	Alanine, serine, and glycine	Alanine biosynthesis	Valine--pyruvate aminotransferase (EC 2.6.1.66)	no	yes
SK2	Amino Acids and Derivatives	Glutamine, glutamate, aspartate, asparagine; ammonia assimilation	Glutamate dehydrogenases	NAD-specific glutamate dehydrogenase (EC 1.4.1.2), large form	no	yes
SK2	Amino Acids and Derivatives	Lysine, threonine, methionine, and cysteine	Cysteine Biosynthesis	Cysteine synthase (EC 2.5.1.47)	no	yes
SK2	Amino Acids and Derivatives	Proline and 4-hydroxyproline	Proline Synthesis	RNA-binding C-terminal domain PUA	no	yes
SK2	Carbohydrates	Central carbohydrate metabolism	Glycolysis and Gluconeogenesis	Pyruvate kinase (EC 2.7.1.40)	no	yes
SK2	Carbohydrates	Central carbohydrate metabolism	Pentose phosphate pathway	Transketolase, N-terminal section (EC 2.2.1.1)	no	yes
SK2	Carbohydrates	Central carbohydrate metabolism	Pyruvate Alanine Serine Interconversions	L-alanine:glyoxylate aminotransferase (EC 2.6.1.44)	no	yes
SK2	Carbohydrates	Central carbohydrate metabolism	Pyruvate metabolism I: anaplerotic reactions, PEP	Malate Na(+) symporter	no	yes
SK2	Carbohydrates	no subcategory	VC0266	Hypothetical protein VC0266 (sugar utilization related?)	no	yes
SK2	Carbohydrates	One-carbon Metabolism	Serine-glyoxylate cycle	Serine--pyruvate aminotransferase (EC 2.6.1.51)	no	yes
SK2	Carbohydrates	Organic acids	Methylcitrate cycle	Propionate--CoA ligase (EC 6.2.1.17)	no	yes
SK2	Cell Wall and Capsule	Capsular and extracellular polysacchrides	Alginate metabolism	Alginate biosynthesis protein Alg44	no	yes
SK2	Cell Wall and Capsule	Capsular and extracellular polysacchrides	Alginate metabolism	Alginate biosynthesis protein Alg8	no	yes
SK2	Cell Wall and Capsule	Capsular and extracellular polysacchrides	Alginate metabolism	Alginate biosynthesis protein AlgJ	no	yes
SK2	Cell Wall and Capsule	Capsular and extracellular polysacchrides	Alginate metabolism	Alginate biosynthesis protein AlgK precursor	no	yes
SK2	Cell Wall and Capsule	Capsular and extracellular polysacchrides	Alginate metabolism	Alginate biosynthesis protein AlgX	no	yes
SK2	Cell Wall and Capsule	Capsular and extracellular polysacchrides	Alginate metabolism	Alginate lyase precursor (EC 4.2.2.3)	no	yes
SK2	Cell Wall and Capsule	Capsular and extracellular polysacchrides	Alginate metabolism	Alginate o-acetyltransferase AlgF	no	yes
SK2	Cell Wall and Capsule	Capsular and extracellular polysacchrides	Alginate metabolism	GDP-mannose 6-dehydrogenase (EC 1.1.1.132)	no	yes
SK2	Cell Wall and Capsule	Capsular and extracellular polysacchrides	Alginate metabolism	Mannose-1-phosphate guanylyltransferase (GDP) (EC 2.7.7.22)	no	yes
SK2	Cell Wall and Capsule	Capsular and extracellular polysacchrides	Alginate metabolism	Mannose-6-phosphate isomerase (EC 5.3.1.8)	no	yes
SK2	Cell Wall and Capsule	Capsular and extracellular polysacchrides	Alginate metabolism	Outer membrane protein AlgE	no	yes
SK2	Cell Wall and Capsule	Capsular and extracellular polysacchrides	Alginate metabolism	Poly (beta-D-mannuronate) C5 epimerase precursor (EC 5.1.3.-)	no	yes
SK2	Cell Wall and Capsule	Capsular and extracellular polysacchrides	Alginate metabolism	Probable poly(beta-D-mannuronate) O-acetylase (EC 2.3.1.-)	no	yes
SK2	Cell Wall and Capsule	Capsular and extracellular polysacchrides	Rhamnose containing glycans	Alpha-L-Rha alpha-1,3-L-rhamnosyltransferase (EC 2.4.1.-)	no	yes
SK2	Cell Wall and Capsule	Capsular and extracellular polysacchrides	Rhamnose containing glycans	dTDP-4-dehydrorhamnose 3,5-epimerase (EC 5.1.3.13)	no	yes
SK2	Cell Wall and Capsule	Capsular and extracellular polysacchrides	Rhamnose containing glycans	dTDP-4-dehydrorhamnose reductase (EC 1.1.1.133)	no	yes
SK2	Cell Wall and Capsule	Gram-Negative cell wall components	Lipopolysaccharide assembly	Uncharacterized protein YrbK clustered with lipopolysaccharide transporters	no	yes
SK2	Cell Wall and Capsule	Gram-Negative cell wall components	LOS core oligosaccharide biosynthesis	Beta-1,3-glucosyltransferase	no	yes
SK2	Cell Wall and Capsule	Gram-Positive cell wall components	Teichuronic acid biosynthesis	Putative N-acetylgalactosaminyl-diphosphoundecaprenol glucuronosyltransferase	no	yes
SK2	Clustering-based subsystems	D-tyrosyl-tRNA(Tyr) deacylase (EC 3.1.-.-) cluster	CBSS-342610.3.peg.283	Inner membrane protein YihY, formerly thought to be RNase BN	no	yes
SK2	Clustering-based subsystems	Isoprenoid/cell wall biosynthesis: PREDICTED UNDECAPRENYL DIPHOSPHATE PHOSPHATASE	CBSS-83331.1.peg.3039	Undecaprenyl diphosphate synthase (EC 2.5.1.31)	no	yes
SK2	Clustering-based subsystems	May be related to amine metabolism	CBSS-314225.3.peg.1533	Putative uncharacterized protein ydbH	no	yes
SK2	Clustering-based subsystems	no subcategory	Bacterial Cell Division	Cell division protein DivIC (FtsB), stabilizes FtsL against RasP cleavage	no	yes
SK2	Clustering-based subsystems	no subcategory	Bacterial RNA-metabolizing Zn-dependent hydrolases	TsaD/Kae1/Qri7 protein, required for threonylcarbamoyladenosine t(6)A37 formation in tRNA	no	yes
SK2	Clustering-based subsystems	no subcategory	CBSS-176279.3.peg.868	GTP-binding protein Obg	no	yes
SK2	Clustering-based subsystems	no subcategory	CBSS-211586.1.peg.2352	FIG002465: BNR repeat protein	no	yes
SK2	Clustering-based subsystems	no subcategory	CBSS-211586.1.peg.2352	FIG005548: transport protein	no	yes
SK2	Clustering-based subsystems	no subcategory	CBSS-211586.1.peg.2352	FIG067310: hypothetical protein	no	yes
SK2	Clustering-based subsystems	no subcategory	CBSS-224911.1.peg.435	Periplasmic septal ring factor with murein hydrolase activity EnvC/YibP	no	yes
SK2	Clustering-based subsystems	no subcategory	CBSS-224911.1.peg.435	Putative periplasmic protein YibQ, distant homology with nucleoside diphosphatase and polysaccharide deacetylase	no	yes
SK2	Clustering-based subsystems	no subcategory	CBSS-296591.1.peg.2330	dTDP-glucose 4,6-dehydratase (EC 4.2.1.46)	no	yes
SK2	Clustering-based subsystems	no subcategory	CBSS-314276.3.peg.1499	Hypothetical YciO protein, TsaC/YrdC paralog	no	yes
SK2	Clustering-based subsystems	no subcategory	CBSS-316057.3.peg.563	TldD protein, part of TldE/TldD proteolytic complex	no	yes
SK2	Clustering-based subsystems	no subcategory	Cluster containing Alanyl-tRNA synthetase	Putative Holliday junction resolvase YggF	no	yes
SK2	Clustering-based subsystems	no subcategory	EC49-61	SSU rRNA (adenine(1518)-N(6)/adenine(1519)-N(6))-dimethyltransferase (EC 2.1.1.182)	no	yes
SK2	Clustering-based subsystems	no subcategory	Lipopolysaccharide assembly cluster	PTS IIA-like nitrogen-regulatory protein PtsN	no	yes
SK2	Clustering-based subsystems	no subcategory	NusA-TFII Cluster	FIG000325: clustered with transcription termination protein NusA	no	yes
SK2	Clustering-based subsystems	Ribosome-related cluster	A Gammaproteobacteria Cluster Relating to Translation	Protein-N(5)-glutamine methyltransferase PrmC, methylates polypeptide chain release factors RF1 and RF2	no	yes
SK2	Clustering-based subsystems	RNA metabolism	Possible RNA degradation cluster	Nitrogen regulation protein NtrB (EC 2.7.13.3)	no	yes
SK2	Cofactors, Vitamins, Prosthetic Groups, Pigments	Biotin	Biotin biosynthesis	Biotin synthesis protein BioH	no	yes
SK2	Cofactors, Vitamins, Prosthetic Groups, Pigments	no subcategory	Thiamin biosynthesis	Thiamin biosynthesis protein ThiC	no	yes
SK2	Cofactors, Vitamins, Prosthetic Groups, Pigments	Quinone cofactors	Ubiquinone Biosynthesis	3-demethylubiquinol 3-O-methyltransferase (EC 2.1.1.64)	no	yes
SK2	Cofactors, Vitamins, Prosthetic Groups, Pigments	Riboflavin, FMN, FAD	Riboflavin, FMN and FAD metabolism in plants	FIG000859: hypothetical protein YebC	no	yes
SK2	DNA Metabolism	DNA repair	DNA Repair Base Excision	DNA-3-methyladenine glycosylase II (EC 3.2.2.21)	no	yes
SK2	DNA Metabolism	DNA repair	DNA repair, bacterial	DNA-cytosine methyltransferase (EC 2.1.1.37)	no	yes
SK2	DNA Metabolism	DNA repair	DNA repair, bacterial UmuCD system	Error-prone repair protein UmuD	no	yes
SK2	DNA Metabolism	DNA repair	DNA repair, bacterial UmuCD system	Error-prone, lesion bypass DNA polymerase V (UmuC)	no	yes
SK2	DNA Metabolism	no subcategory	Restriction-Modification System	Type I restriction-modification system, DNA-methyltransferase subunit M (EC 2.1.1.72)	no	yes
SK2	DNA Metabolism	no subcategory	Restriction-Modification System	Type I restriction-modification system, restriction subunit R (EC 3.1.21.3)	no	yes
SK2	DNA Metabolism	no subcategory	Restriction-Modification System	Type I restriction-modification system, specificity subunit S (EC 3.1.21.3)	no	yes
SK2	Fatty Acids, Lipids, and Isoprenoids	Isoprenoids	Acyclic terpenes utilization	Geranyl-CoA carboxylase biotin-containing subunit	no	yes
SK2	Fatty Acids, Lipids, and Isoprenoids	Isoprenoids	Isoprenoinds for Quinones	Geranylgeranyl diphosphate reductase (EC 1.3.1.83)	no	yes
SK2	Fatty Acids, Lipids, and Isoprenoids	Isoprenoids	Myxoxanthophyll biosynthesis in Cyanobacteria	Beta-carotene hydroxylase	no	yes
SK2	Iron acquisition and metabolism	no subcategory	Heme, hemin uptake and utilization systems in GramPositives	Heme-degrading monooxygenase IsdG (EC 1.14.99.3)	no	yes
SK2	Membrane Transport	ABC transporters	ABC transporter alkylphosphonate (TC 3.A.1.9.1)	Phosphonate ABC transporter ATP-binding protein (TC 3.A.1.9.1)	no	yes
SK2	Membrane Transport	ABC transporters	ABC transporter alkylphosphonate (TC 3.A.1.9.1)	Phosphonate ABC transporter permease protein phnE2 (TC 3.A.1.9.1)	no	yes
SK2	Membrane Transport	ABC transporters	ABC transporter alkylphosphonate (TC 3.A.1.9.1)	Phosphonate ABC transporter phosphate-binding periplasmic component (TC 3.A.1.9.1)	no	yes
SK2	Membrane Transport	ABC transporters	ABC transporter oligopeptide (TC 3.A.1.5.1)	Oligopeptide ABC transporter, periplasmic oligopeptide-binding protein OppA (TC 3.A.1.5.1)	no	yes
SK2	Membrane Transport	Cation transporters	Magnesium transport	Mg/Co/Ni transporter MgtE	no	yes
SK2	Membrane Transport	Cation transporters	Transport of Nickel and Cobalt	HupE-UreJ family metal transporter	no	yes
SK2	Membrane Transport	no subcategory	Ton and Tol transport systems	Outer membrane receptor for ferric coprogen and ferric-rhodotorulic acid	no	yes
SK2	Membrane Transport	Protein secretion system, Type II	General Secretion Pathway	General secretion pathway protein A	no	yes
SK2	Membrane Transport	Protein secretion system, Type II	Widespread colonization island	Flp pilus assembly protein RcpC/CpaB	no	yes
SK2	Membrane Transport	Protein secretion system, Type II	Widespread colonization island	Flp pilus assembly protein TadB	no	yes
SK2	Membrane Transport	Protein secretion system, Type II	Widespread colonization island	Type II/IV secretion system protein TadC, associated with Flp pilus assembly	no	yes
SK2	Membrane Transport	Protein secretion system, Type VII (Chaperone/Usher pathway, CU)	sigma-Fimbriae	Sigma-fimbriae chaperone protein	no	yes
SK2	Membrane Transport	Protein secretion system, Type VII (Chaperone/Usher pathway, CU)	sigma-Fimbriae	Sigma-fimbriae tip adhesin	no	yes
SK2	Membrane Transport	Protein secretion system, Type VII (Chaperone/Usher pathway, CU)	sigma-Fimbriae	Sigma-fimbriae usher protein	no	yes
SK2	Miscellaneous	no subcategory	Aromatic dioxygenase mess	3-phenylpropionate dioxygenase ferredoxin subunit	no	yes
SK2	Miscellaneous	no subcategory	Broadly distributed proteins not in subsystems	FIG001943: hypothetical protein YajQ	no	yes
SK2	Nucleosides and Nucleotides	Detoxification	Nudix proteins (nucleoside triphosphate hydrolases)	Putative Nudix hydrolase YfcD (EC 3.6.-.-)	no	yes
SK2	Nucleosides and Nucleotides	no subcategory	Hydantoin metabolism	Deacetylases, including yeast histone deacetylase and acetoin utilization protein	no	yes
SK2	Nucleosides and Nucleotides	Purines	Purine conversions	Adenosine deaminase (EC 3.5.4.4)	no	yes
SK2	Nucleosides and Nucleotides	Purines	Purine conversions	dNTP triphosphohydrolase, broad substrate specificity, subgroup 3	no	yes
SK2	Phages, Prophages, Transposable elements, Plasmids	Phages, Prophages	Phage replication	Phage replication protein	no	yes
SK2	Potassium metabolism	no subcategory	Hyperosmotic potassium uptake	K(+)-uptake protein KtrB, integral membrane subunit	no	yes
SK2	Potassium metabolism	no subcategory	Potassium homeostasis	cAMP-dependent Kef-type K+ transport system	no	yes
SK2	Protein Metabolism	Protein biosynthesis	Ribosome biogenesis bacterial	Ribosomal-protein-L7p-serine acetyltransferase	no	yes
SK2	Protein Metabolism	Protein biosynthesis	Ribosome LSU bacterial	LSU ribosomal protein L28p	no	yes
SK2	Protein Metabolism	Protein biosynthesis	Ribosome SSU bacterial	SSU ribosomal protein S14p (S29e), zinc-independent	no	yes
SK2	Protein Metabolism	Protein biosynthesis	tRNA aminoacylation, Pro	Prolyl-tRNA synthetase (EC 6.1.1.15), bacterial type	no	yes
SK2	Protein Metabolism	Protein biosynthesis	Universal GTPases	50S ribosomal subunit maturation GTPase RbgA (B. subtilis YlqF)	no	yes
SK2	Protein Metabolism	Protein degradation	Metalloendopeptidases (EC 3.4.24.-)	Microbial collagenase, secreted (EC 3.4.24.3)	no	yes
SK2	Protein Metabolism	Protein degradation	Proteasome bacterial	Site-specific tyrosine recombinase	no	yes
SK2	Protein Metabolism	Protein degradation	Protein degradation	Oligopeptidase A (EC 3.4.24.70)	no	yes
SK2	Protein Metabolism	Protein degradation	Proteolysis in bacteria, ATP-dependent	ATP-dependent protease La (EC 3.4.21.53)	no	yes
SK2	Protein Metabolism	Protein degradation	Putative TldE-TldD proteolytic complex	TldE protein, part of TldE/TldD proteolytic complex	no	yes
SK2	Protein Metabolism	Protein folding	Peptidyl-prolyl cis-trans isomerase	FKBP-type peptidyl-prolyl cis-trans isomerase FklB (EC 5.2.1.8)	no	yes
SK2	Protein Metabolism	Protein folding	Peptidyl-prolyl cis-trans isomerase	Peptidyl-prolyl cis-trans isomerase PpiA precursor (EC 5.2.1.8)	no	yes
SK2	Protein Metabolism	Protein folding	Peptidyl-prolyl cis-trans isomerase	Peptidyl-prolyl cis-trans isomerase PpiD (EC 5.2.1.8)	no	yes
SK2	Protein Metabolism	Protein folding	Protein chaperones	Chaperone-modulator protein CbpM	no	yes
SK2	Protein Metabolism	Protein folding	Protein chaperones	DnaJ-class molecular chaperone CbpA	no	yes
SK2	Protein Metabolism	Protein processing and modification	G3E family of P-loop GTPases (metallocenter biosynthesis)	Urease accessory protein UreD	no	yes
SK2	Protein Metabolism	Protein processing and modification	G3E family of P-loop GTPases (metallocenter biosynthesis)	Urease accessory protein UreE	no	yes
SK2	Protein Metabolism	Protein processing and modification	G3E family of P-loop GTPases (metallocenter biosynthesis)	Urease accessory protein UreF	no	yes
SK2	Protein Metabolism	Protein processing and modification	G3E family of P-loop GTPases (metallocenter biosynthesis)	Urease accessory protein UreG	no	yes
SK2	Protein Metabolism	Protein processing and modification	G3E family of P-loop GTPases (metallocenter biosynthesis)	Urease alpha subunit (EC 3.5.1.5)	no	yes
SK2	Protein Metabolism	Protein processing and modification	G3E family of P-loop GTPases (metallocenter biosynthesis)	Urease beta subunit (EC 3.5.1.5)	no	yes
SK2	Protein Metabolism	Protein processing and modification	G3E family of P-loop GTPases (metallocenter biosynthesis)	Urease gamma subunit (EC 3.5.1.5)	no	yes
SK2	Protein Metabolism	Protein processing and modification	N-linked Glycosylation in Bacteria	4-amino-6-deoxy-N-Acetyl-D-hexosaminyl-(Lipid carrier) acetyltrasferase	no	yes
SK2	Regulation and Cell signaling	no subcategory	Zinc regulated enzymes	Carbonic anhydrase, gamma class (EC 4.2.1.1)	no	yes
SK2	Regulation and Cell signaling	Programmed Cell Death and Toxin-antitoxin Systems	Murein hydrolase regulation and cell death	tRNA-dihydrouridine synthase C (EC 1.-.-.-)	no	yes
SK2	Regulation and Cell signaling	Regulation of virulence	BarA-UvrY(SirA) two-component regulatory system	23S rRNA (Uracil-5-) -methyltransferase RumA (EC 2.1.1.-)	no	yes
SK2	Regulons	Atomic Regulons	ar-104-EC Molybdenum cofactor biosynthesis moaABCDE	Molybdenum cofactor biosynthesis protein MoaD	no	yes
SK2	Respiration	Electron accepting reactions	Anaerobic respiratory reductases	Ferric reductase (1.6.99.14)	no	yes
SK2	Respiration	no subcategory	Formate hydrogenase	Formate dehydrogenase-O, major subunit (EC 1.2.1.2)	no	yes
SK2	RNA Metabolism	no subcategory	Group II intron-associated genes	Retron-type RNA-directed DNA polymerase (EC 2.7.7.49)	no	yes
SK2	RNA Metabolism	RNA processing and modification	ATP-dependent RNA helicases, bacterial	ATP-dependent 23S rRNA helicase DbpA	no	yes
SK2	RNA Metabolism	RNA processing and modification	ATP-dependent RNA helicases, bacterial	ATP-dependent RNA helicase RhlE	no	yes
SK2	RNA Metabolism	RNA processing and modification	Queuosine-Archaeosine Biosynthesis	Epoxyqueuosine (oQ) reductase QueG	no	yes
SK2	RNA Metabolism	RNA processing and modification	RNA methylation	16S rRNA (cytosine(967)-C(5))-methyltransferase (EC 2.1.1.176)	no	yes
SK2	RNA Metabolism	RNA processing and modification	RNA methylation	Ribosomal RNA large subunit methyltransferase A (EC 2.1.1.51)	no	yes
SK2	RNA Metabolism	RNA processing and modification	RNA methylation	tRNA (cytidine(34)-2&#39;-O)-methyltransferase (EC 2.1.1.207)	no	yes
SK2	RNA Metabolism	RNA processing and modification	tRNA modification Bacteria	tRNA dimethylallyltransferase (EC 2.5.1.75)	no	yes
SK2	Stress Response	Cold shock	Cold shock, CspA family of proteins	Cold shock protein CspE	no	yes
SK2	Stress Response	Heat shock	Heat shock dnaK gene cluster extended	Xanthosine/inosine triphosphate pyrophosphatase	no	yes
SK2	Stress Response	no subcategory	Bacterial hemoglobins	diguanylate cyclase/phosphodiesterase (GGDEF & EAL domains) with PAS/PAC sensor(s)	no	yes
SK2	Stress Response	no subcategory	Bacterial hemoglobins	Putative bacterial haemoglobin	no	yes
SK2	Stress Response	no subcategory	SigmaB stress responce regulation	Serine phosphatase RsbU, regulator of sigma subunit	no	yes
SK2	Stress Response	Oxidative stress	Oxidative stress	Ferroxidase (EC 1.16.3.1)	no	yes
SK2	Stress Response	Oxidative stress	Oxidative stress	Iron-binding ferritin-like antioxidant protein	no	yes
SK2	Stress Response	Oxidative stress	Oxidative stress	Non-specific DNA-binding protein Dps	no	yes
SK2	Virulence, Disease and Defense	Resistance to antibiotics and toxic compounds	Cobalt-zinc-cadmium resistance	Cobalt/zinc/cadmium efflux RND transporter, membrane fusion protein, CzcB family	no	yes
SK2	Virulence, Disease and Defense	Resistance to antibiotics and toxic compounds	Copper homeostasis	Cu(I)-responsive transcriptional regulator	no	yes
SK2	Virulence, Disease and Defense	Resistance to antibiotics and toxic compounds	Multidrug Resistance Efflux Pumps	Macrolide export ATP-binding/permease protein MacB (EC 3.6.3.-)	no	yes
SK2	Virulence, Disease and Defense	Resistance to antibiotics and toxic compounds	Multidrug Resistance Efflux Pumps	Macrolide-specific efflux protein MacA	no	yes
SK2	Virulence, Disease and Defense	Resistance to antibiotics and toxic compounds	Multidrug Resistance Efflux Pumps	Membrane fusion protein of RND family multidrug efflux pump	no	yes
SK2	Virulence, Disease and Defense	Resistance to antibiotics and toxic compounds	Multidrug Resistance Efflux Pumps	Multidrug and toxin extrusion (MATE) family efflux pump YdhE/NorM	no	yes

## Sheet: Table S2
Table S2: Level of expression of genes involved in hydrocarbon degradation and metabolism. The gene expression was compared after the growth with C12 and pyruvate in A. dieselolei KS 293 and A. borkumensis SK2.
	C12 - KS 293 vs SK2		KS 293 - C12 vs PYR		SK2 - C12 vs PYR
Pathway	Regulation	log2 FC	Regulation	log2 FC	Regulation	log2 FC	A. dieselolei	Description A. dieselolei	A. borkumensis	Description A. borkumensis	Gene	Ortholuge Class	% aa identity
Alkane uptake and degradation	+	3.52769	+	2.55	-	-1.78	B5T_02075	Cytochrome P450 alkane hydroxylase	ABO_2288	cytochrome P450, cyp450	cyp450	-	85
	+	3.52769	+	2.55	-	-1.78	B5T_02075	Cytochrome P450 alkane hydroxylase	ABO_0201	cytochrome P450 family protein, cyp450	cyp450	-	85
	-	-2.58065	+	2.87	=	-0.27	B5T_02349	Cytochrome P450	ABO_2384	cytochrome P450, cyp450	cyp450	-	44
	+	1.1998	+	3.71	-	-1.69	B5T_00721	Alkane hydroxylase	ABO_2707	alkane 1-monooxygenase, alkB1	alkB1	Divergent Non-SSD	55
	=	0.191097	+	1.63	-	-0.9	B5T_00103	Alkane hydroxylase	ABO_0122	alkane-1-monooxygenase, alkB2	alkB2	SSD	77
	=	-0.0545998	+	1.35	-	-0.78	B5T_00657	Monooxygenase, flavin-binding family	ABO_1097	monooxygenase flavin-binding family protein	-	-	60
	-	-2.76698	+	0.95	-	-1.62	B5T_00581	Monooxygenase, flavin-binding family	ABO_0282	monooxygenase flavin-binding family protein	-	SSD	70
	+	1.52071	+	1.71	-	-0.67	B5T_02052	Monooxygenase, flavin-binding family	ABO_0190	monooxygenase	-	-	72
	-	-3.47157	+	1.41	-	-1.57	B5T_00102	Transcriptional regulator, GntR family protein	ABO_0121	GntR family transcriptional regulator	gntR	-	69
	+	1.05	+	2.04	-	-2.85	B5T_02055	Long-chain fatty acid transport protein	ABO_0193	hypothetical protein	ompT-1	-	66
Krebbs Cycle	=	-0.284738	-	-1.71	-	-2.97	B5T_03458	Pyruvate dehydrogenase complex dihydrolipoamide acetyltransferase	ABO_0623	pyruvate dehydrogenase, E2 component	aceF	SSD	n.a.
	=	-0.243356	-	-1.01	-	-1.33	B5T_02360	2-methylisocitrate dehydratase, Fe/S-dependent	ABO_1431	aconitate hydratase	acnA	SSD	n.a.
	=	-0.242127	+	0.53	-	-1.52	B5T_04443	Lyase superfamily	ABO_2749	fumarate hydratase	fumC	SSD	n.a.
	=	0.045883	-	-0.94	-	-2.64	B5T_02397	Aconitate hydratase 2	ABO_1201	bifunctional aconitate hydratase 2/2-methylisocitrate dehydratase	acnB	SSD	n.a.
	=	0.118046	-	-1.47	-	-2.94	B5T_03459	Pyruvate dehydrogenase E1 component	ABO_0622	pyruvate dehydrogenase subunit E1	aceE	SSD	n.a.
	=	0.275127	+	0.94	-	-1.33	B5T_03302	Aconitate hydratase 1	ABO_0694	aconitate hydratase	acnA2	SSD	n.a.
	+	0.629456	-	-0.81	-	-3.77	B5T_02683	Oxoglutarate dehydrogenase (Succinyl-transferring)	ABO_1496	2-oxoglutarate dehydrogenase E1 component	sucA	SSD	n.a.
	+	0.73813	-	-1.67	-	-1.06	B5T_01981	Isocitrate dehydrogenase [NADP]	ABO_1282	isocitrate dehydrogenase	icdA	SSD	n.a.
	+	0.827907	=	0.36	-	-1.89	B5T_02687	Succinate dehydrogenase, cytochrome b556 subunit	ABO_1500	succinate dehydrogenase, cytochrome b556 subunit	sdhC	SSD	n.a.
	+	0.960157	-	-0.96	-	-4.1	B5T_02680	Succinyl-CoA ligase [ADP-forming] subunit beta	ABO_1493	succinyl-CoA synthetase subunit beta	sucC	SSD	n.a.
	+	0.982073	-	-1.32	-	-2.68	B5T_02685	Succinate dehydrogenase, flavoprotein subunit	ABO_1498	succinate dehydrogenase flavoprotein subunit	sdhA	SSD	n.a.
	+	1.19441	+	0.7	-	-2.79	B5T_02686	Succinate dehydrogenase, hydrophobic membrane anchor protein	ABO_1499	succinate dehydrogenase, hydrophobic membrane anchor protein	sdhD	SSD	n.a.
	+	1.30232	-	-0.9	-	-4.5	B5T_02682	2-oxoglutarate dehydrogenase, E2 component, dihydrolipoamide succinyltransferase	ABO_1495	dihydrolipoamide succinyltransferase	sucB	SSD	n.a.
	+	1.85667	-	-0.82	-	-2.99	B5T_02681	Dihydrolipoyl dehydrogenase	ABO_1494	2-oxoglutarate dehydrogenase lipoamide dehydrogenase component	lpdG	SSD	n.a.
	+	1.91986	-	-0.66	-	-2.29	B5T_02688	Citrate synthase	ABO_1501	type II citrate synthase	gltA	SSD	n.a.
	+	1.9866	-	-1.32	-	-4.12	B5T_02679	Succinyl-CoA ligase [ADP-forming] subunit alpha	ABO_1492	succinyl-CoA synthetase subunit alpha	sucD	SSD	n.a.
	+	2.46298	=	-0.17	-	-3.53	B5T_02684	Succinate dehydrogenase and fumarate reductase iron-sulfur protein	ABO_1497	succinate dehydrogenase, iron-sulfur	sdhB	SSD	n.a.
	+	3.04551	-	-1.15	-	-2.62	B5T_00543	Phosphoenolpyruvate carboxykinase	ABO_0275	phosphoenolpyruvate carboxykinase	pckA	SSD	n.a.
	+	3.38005	-	-1.46	-	-2.97	B5T_02579	Fumarate hydratase I, alpha subunit domain protein	ABO_1540	fumarate hydratase	fumA	SSD	n.a.
Oxidative phosphorylation	-	-1.87605	=	-0.09	-	-2.9	B5T_01138	Cytochrome c oxidase subunit 2	ABO_1900	cytochrome c oxidase subunit II	coxB	SSD	n.a.
	-	-1.01247	=	0.48	-	-0.63	B5T_01130	Cytochrome oxidase assembly protein	ABO_1905	cytochrome c oxidase assembly protein	ctaA	SSD	n.a.
	-	-0.852117	=	0.35	-	-2.3	B5T_03518	Cytochrome b	ABO_0579	ubiquinol-cytochrome c reductase cytochrome subunit B	petB	SSD	n.a.
	-	-0.559996	=	0.24	-	-1.65	B5T_00527	Pyridine nucleotide-disulfide oxidoreductase, putative	ABO_0274	NADH dehydrogenase	ndh	SSD	n.a.
	=	-0.151161	-	-0.56	-	-3.62	B5T_04419	ATP synthase subunit alpha	ABO_2728	ATP synthase subunit alpha	atpA	SSD	n.a.
	=	0.00959681	-	-2.63	-	-4.36	B5T_04421	ATP synthase subunit b	ABO_2730	ATP synthase F0 subunit B	atpF	SSD	n.a.
	=	0.329942	+	1.39	-	-1.78	B5T_01135	Cytochrome c oxidase, subunit III	ABO_1897	cytochrome c oxidase subunit III	coxC	SSD	n.a.
	+	0.591013	-	-1.73	-	-1.91	B5T_04040	Polyphosphate kinase 2	ABO_2460	polyphosphate kinase	ppk	SSD	n.a.
	+	0.827907	=	0.36	-	-1.89	B5T_02687	Succinate dehydrogenase, cytochrome b556 subunit	ABO_1500	succinate dehydrogenase, cytochrome b556 subunit	sdhC	SSD	n.a.
	+	0.855512	-	-1.63	-	-2.72	B5T_01023	Inorganic pyrophosphatase	ABO_1994	inorganic diphosphatase	ppa	SSD	n.a.
	+	0.891215	-	-1.1	=	0.07	B5T_00990	Ubiquinol oxidase, subunit II, putative	ABO_2037	cytochrome o ubiquinol oxidase subunit II	cyoA	SSD	n.a.
	+	0.942155	-	-0.99	-	-2.91	B5T_03517	Ubiquinol-cytochrome c reductase cytochrome c1 subunit	ABO_0580	ubiquinol-cytochrome c reductase cytochrome c1 subunit	petC	SSD	n.a.
	+	0.964743	+	0.66	-	-2.76	B5T_01129	Protoheme IX farnesyltransferase	ABO_1906	prenyltransferase family protein	idsA	SSD	n.a.
	+	0.982073	-	-1.32	-	-2.68	B5T_02685	Succinate dehydrogenase, flavoprotein subunit	ABO_1498	succinate dehydrogenase flavoprotein subunit	sdhA	SSD	n.a.
	+	1.01172	=	-0.11	-	-3.32	B5T_02284	Cytochrome c oxidase, cbb3-type, subunit II	ABO_1350	cbb3-type cytochrome c oxidase subunit II	ccoO-1	SSD	n.a.
	+	1.18005	=	-0.27	-	-1.92	B5T_01137	Cytochrome c oxidase, subunit I	ABO_1899	cytochrome c oxidase subunit I	coxA	SSD	n.a.
	+	1.19441	+	0.7	-	-2.79	B5T_02686	Succinate dehydrogenase, hydrophobic membrane anchor protein	ABO_1499	succinate dehydrogenase, hydrophobic membrane anchor protein	sdhD	SSD	n.a.
	+	1.20223	+	0.64	-	-0.84	B5T_01136	Cytochrome c oxidase assembly protein CtaG / Cox11	ABO_1898	cytochrome c oxidase assembly protein	ctaG	SSD	n.a.
	+	1.28096	+	0.53	-	-1.46	B5T_02285	Cytochrome c oxidase, cbb3-type, subunit I	ABO_1351	cbb3-type cytochrome c oxidase subunit I	ccoN-1	SSD	n.a.
	+	1.34507	=	-0.41	-	-2.96	B5T_02282	Cytochrome c oxidase, cbb3-type, subunit III, putative	ABO_1348	cbb3-type cytochrome c oxidase subunit III		SSD	n.a.
	+	1.55206	-	-1.91	-	-3.67	B5T_04418	ATP synthase gamma chain	ABO_2727	ATP synthase subunit gamma	atpG	SSD	n.a.
	+	2.37611	=	0.02	-	-2.64	B5T_04417	ATP synthase F1, beta subunit	ABO_2726	F0F1 ATP synthase subunit beta	atpD	SSD	n.a.
	+	2.39876	-	-1.73	-	-5.02	B5T_04420	ATP synthase subunit delta	ABO_2729	ATP synthase subunit delta	atpH	SSD	n.a.
	+	2.43072	-	-0.8	-	-2.94	B5T_04423	ATP synthase subunit a	ABO_2732	F0F1 ATP synthase subunit A	atpB	SSD	n.a.
	+	2.46298	=	-0.17	-	-3.53	B5T_02684	Succinate dehydrogenase and fumarate reductase iron-sulfur protein	ABO_1497	succinate dehydrogenase, iron-sulfur	sdhB	SSD	n.a.
	+	3.0606	-	-1.4	-	-3.96	B5T_03519	Ubiquinol-cytochrome c reductase iron-sulfur subunit	ABO_0578	ubiquinol--cytochrome c reductase, iron-sulfur subunit	petA	SSD	n.a.
	+	5.77414	=	-0.14	-	-4.35	B5T_04416	ATP synthase epsilon chain	ABO_2725	ATP synthase subunit epsilon	atpC	SSD	n.a.
Fatty acid biosynthesis	-	-2.79084	-	-0.53	+	0.93	B5T_01458	Oxidoreductase, short chain dehydrogenase/reductase family	ABO_1713	3-ketoacyl-(acyl-carrier-protein) reductase	fabG	SSD	n.a.
	-	-2.60154	-	-1.8	-	-1.19	B5T_02732	Malonyl CoA-acyl carrier protein transacylase	ABO_1068	malonyl CoA-acyl carrier protein transacylase	fabD	SSD	n.a.
	-	-1.05177	=	-0.24	-	-1.48	B5T_02631	Acetyl-CoA carboxylase, carboxyl transferase, beta subunit	ABO_1459	acetyl-CoA carboxylase, carboxyl transferase	accD	SSD	n.a.
	-	-0.600427	=	-0.37	-	-1.87	B5T_01937	Acetyl-coenzyme A carboxylase carboxyl transferase subunit alpha	ABO_1159	acetyl-CoA carboxylase carboxyltransferase subunit alpha	accA	SSD	n.a.
	=	-0.442328	-	-0.65	-	-2.24	B5T_02729	3-oxoacyl-[acyl-carrier-protein] synthase 2	ABO_1071	3-oxoacyl-[acyl-carrier-protein] synthase	fabF	SSD	n.a.
	=	0.314528	+	0.64	-	-1.63	B5T_01932	(3R)-hydroxymyristoyl-[acyl-carrier-protein] dehydratase	ABO_1154	(3R)-hydroxymyristoyl-[acyl carrier protein] dehydratase	fabZ	SSD	n.a.
	=	0.42318	=	-0.16	-	-1.4	B5T_02375	Enoyl-[acyl-carrier-protein] reductase	ABO_1215	enoyl-[acyl-carrier-protein] reductase	fabI	SSD	n.a.
	+	0.578121	=	0.37	-	-1.1	B5T_03373	Beta-ketoacyl synthase	ABO_0647	3-oxoacyl-(acyl-carrier-protein) synthase I	fabB3	SSD	n.a.
	+	0.918031	-	-1.08	-	-3.11	B5T_02731	3-oxoacyl-(Acyl-carrier-protein) reductase	ABO_1069	3-oxoacyl-(acyl-carrier-protein) reductase	fabG	SSD	n.a.
	+	1.10979	-	-0.52	-	-3.71	B5T_01551	Beta-hydroxyacyl-(Acyl-carrier-protein) dehydratase FabA	ABO_0835	3-hydroxydecanoyl-(acyl carrier protein) dehydratase	fabA	SSD	n.a.
	+	1.52147	=	0.48	-	-2.34	B5T_01016	Biotin carboxylase / acetyl-coenzyme A carboxylase carboxyl transferase subunit alpha	ABO_2010	acetyl-CoA carboxylase, biotin carboxylase	accC	SSD	n.a.
	+	2.40929	-	-1.08	-	-2.53	B5T_01550	Beta-ketoacyl synthase	ABO_0834	3-oxoacyl-[acyl-carrier-protein] synthase	fabB	SSD	n.a.
	+	3.94082	=	0.01	-	-3.09	B5T_01017	Acetyl-CoA carboxylase, biotin carboxyl carrier protein	ABO_2009	acetyl-CoA carboxylase, biotin carboxyl carrier protein	accB	SSD	n.a.
Fatty acid degradation	-	-1.53577	+	0.85	-	-0.82	B5T_00248	Alcohol dehydrogenase GroES-like protein	ABO_0117	alcohol dehydrogenase/ formaldehyde dehydrogenase	adhC	SSD	n.a.
	=	-0.328838	+	1.1	-	-1.02	B5T_01900	hypothetical protein	ABO_1121	acyl-CoA dehydrogenase	-	SSD	n.a.
	=	-0.251256	+	0.62	-	-0.69	B5T_02905	3-hydroxyacyl-CoA dehydrogenase	ABO_1566	fatty oxidation complex subunit alpha	fadB3	SSD	n.a.
	=	0.170604	+	0.64	-	-1.17	B5T_02906	Acetyl CoA acetyltransferase	ABO_1567	acetyl CoA acetyltransferase	fadA	SSD	n.a.
	=	0.191097	+	1.63	-	-0.9	B5T_00103	Alkane hydroxylase	ABO_0122	alkane-1-monooxygenase	alkB2	SSD	n.a.
	=	0.212079	=	-0.23	-	-1.7	B5T_04348	Pyridine nucleotide-disulfide oxidoreductase, putative	ABO_0162	rubredoxin reductase	rubB	SSD	n.a.
	+	0.803119	+	1.54	-	-1.09	B5T_03005	Acyl-CoA dehydrogenase	ABO_1772	acyl-CoA dehydrogenase	-	SSD	n.a.
	+	1.05492	-	-1.43	-	-1.18	B5T_01459	Acetyl-CoA C-acyltransferase FadI	ABO_1712	acetyl-CoA acetyltransferase	-	SSD	n.a.
	+	1.29397	+	0.73	-	-2.69	B5T_03372	Acetyl-CoA acetyltransferase	ABO_0648	acetyl-CoA C-acetyltransferase	fadAx	SSD	n.a.
	+	1.5427	=	-0.05	-	-2.35	B5T_01516	3-ketoacyl-CoA thiolase	ABO_1653	3-ketoacyl-CoA thiolase	fadA	SSD	n.a.
	+	2.37749	=	0.07	-	-1.65	B5T_01517	3-hydroxyacyl-CoA dehydrogenase / short chain enoyl-CoA hydratase	ABO_1652	multifunctional fatty acid oxidation complex subunit alpha	fadB	SSD	n.a.
	+	3.97586	+	2.01	-	-2.19	B5T_02077	Pyridine nucleotide-disulfide oxidoreductase domain protein	ABO_0203	FAD-dependent oxidoreductase family protein	-	SSD	n.a.

## Sheet: Table S3
Table S3: Final consumption capacity of either pyruvate or n-dodecane by Alcanivorax cultures incubated for 7 days. Initial concentration was 10 g L-1 for pyruvate and 1% (v/v) for n-dodecane (equivalent to 7.5 g L-1)
Carbon source	Final consumption	A. borkumensis SK2		A. dieselolei KS 293
		mean	s.d.	mean	s.d.
Pyruvate	g L-1	8.85667	0.445571	8.82667	0.580201
	gcarbon L-1	3.62061	0.182149	3.60834	0.237186
	mM	100.575	5.05985	100.235	6.5887
n-dodecane	g L-1	3.38762	2.55035	6.08558	0.203904
	gcarbon L-1	2.8639	2.15606	5.14475	0.172381
	mM	19.8886	14.973	35.7281	1.19711

## Sheet: Table S4
Table S4: final concentrations of some organic acids produced at the end of the incubation in Alcanivorax cultures supplied with pyruvate. No trace of organic acids was found in cultures grown with C12 (detection limit 1 mg L-1).
	A. dieselolei KS-293			A. borkumensis SK2
	lactate	formate	acetate	lactate	formate	acetate
	mg L-1			mg L-1
mean	19.2	-	2.2	8.3	8.0	2.0
s.d.	4.8	-	2.6	3.3	5.8	2.2

## Sheet: Table S5
Table S5: Level of expression of genes involved in biosurfactant production and secretion. The gene expression was compared after the growth with C12 and pyruvate in A. dieselolei KS 293 and A. borkumensis SK2.
	C12 - KS 293 vs SK2		KS 293 - C12 vs PYR		SK2 - C12 vs PYR
Pathway	Regulation	log2 FC	Regulation	log2 FC	Regulation	log2 FC	A. dieselolei KS 293	Description A. dieselolei KS 293	A. borkumensis SK2	Description A. borkumensis SK2	Gene	Ortholuge Class	% aa identity
Glycerolipid metabolism	-	-4.68108	=	-0.18	-	-1.17	B5T_00966	Glycerol-3-phosphate acyltransferase	ABO_2058	hypothetical protein	plsY	SSD	n.a.
	-	-3.29358	=	0.2	=	0.03	B5T_03323	Acyltransferase domain protein	ABO_0683	1-acyl-sn-glycerol-3-phosphate acyltransferase	plsC2	SSD	n.a.
	-	-0.758419	+	0.52	=	-0.1	B5T_01911	Glycerol-3-phosphate acyltransferase	ABO_1132	glycerol-3-phosphate acyltransferase	plsB	SSD	n.a.
	=	-0.431057	=	0.04	-	-1.03	B5T_03274	Glycerol kinase 2	ABO_0714	glycerol kinase	glpK	SSD	n.a.
	=	-0.37185	+	0.72	-	-0.51	B5T_00006	Acyltransferase domain protein	ABO_0006	1-acyl-sn-glycerol-3-phosphate acyltransferase	plsC	SSD	n.a.
	+	1.14284	+	0.55	-	-1.26	B5T_02733	Phosphate acyltransferase	ABO_1067	fatty acid/phospholipid synthesis protein PlsX	plsX	SSD	n.a.
Glycerophospholipid metabolism	-	-5.61544	=	0.4	-	-1.21	B5T_02034	CDP-diacylglycerol-glycerol-3-phosphate 3-phosphatidyltrans	ABO_1306	CDP-diacylglycerol-glycerol-3-phosphate 3-phosphatidyltrans	pgsA	SSD	n.a.
	-	-4.68108	=	-0.18	-	-1.17	B5T_00966	Glycerol-3-phosphate acyltransferase	ABO_2058	hypothetical protein	plsY	SSD	n.a.
	-	-3.31726	=	0.22	-	-1	B5T_00764	Phosphatidylserine decarboxylase proenzyme	ABO_2213	phosphatidylserine decarboxylase	psd	SSD	n.a.
	-	-3.29358	=	0.2	=	0.03	B5T_03323	Acyltransferase domain protein	ABO_0683	1-acyl-sn-glycerol-3-phosphate acyltransferase	plsC2	SSD	n.a.
	-	-1.81624	=	0.33	-	-1.1	B5T_01850	Glycerophosphoryl diester phosphodiesterase, putative	ABO_1042	glycerophosphoryl diester phosphodiesterase	-	SSD	n.a.
	-	-1.41675	+	0.77	-	-1	B5T_02339	FAD dependent oxidoreductase domain protein	ABO_1408	glycerol-3-phosphate dehydrogenase	glpD	SSD	n.a.
	-	-0.758419	+	0.52	=	-0.1	B5T_01911	Glycerol-3-phosphate acyltransferase	ABO_1132	glycerol-3-phosphate acyltransferase	plsB	SSD	n.a.
	-	-0.671202	=	0.11	-	-0.86	B5T_02667	Glycerol-3-phosphate dehydrogenase [NAD(P)+]	ABO_1488	NAD(P)H-dependent glycerol-3-phosphate dehydrogenase	gpsA	SSD	n.a.
	=	-0.37185	+	0.72	-	-0.51	B5T_00006	Acyltransferase domain protein	ABO_0006	1-acyl-sn-glycerol-3-phosphate acyltransferase	plsC	SSD	n.a.
	+	0.680191	=	0.15	-	-0.59	B5T_03143	Phospholipase D active site motif domain protein	ABO_1816	cardiolipin synthase	cls	SSD	n.a.
	+	0.756763	+	1.33	=	-0.39	B5T_01926	Phosphatidate cytidylyltransferase	ABO_1148	phosphatidate cytidylyltransferase	cdsA	SSD	n.a.
	+	1.14284	+	0.55	-	-1.26	B5T_02733	Phosphate acyltransferase	ABO_1067	fatty acid/phospholipid synthesis protein PlsX	plsX	SSD	n.a.
	+	3.37125	+	0.92	-	-2.17	B5T_03693	CDP-diacylglycerol--serine O-phosphatidyltransferase, putative	ABO_0486	CDP-diacylglycerol-serine O-phosphatidyltransferase	pssA	SSD	n.a.
Proline metabolism	=	-0.157033	=	0.23	-	-1.6	B5T_03726	Glutamate 5-kinase	ABO_0455	gamma-glutamyl kinase	proB	SSD	n.a.
	+	1.0377	-	-1.38	-	-3.4	B5T_00091	Pyrroline-5-carboxylate reductase	ABO_2668	pyrroline-5-carboxylate reductase	proC	SSD	n.a.
	+	1.45499	=	-0.25	-	-0.78	B5T_00625	Proline iminopeptidase	ABO_2257	proline iminopeptidase (PIP)	pip	SSD	n.a.
	+	1.5977	=	-0.33	-	-0.84	B5T_01084	Gamma-glutamyl phosphate reductase	ABO_1951	gamma-glutamyl phosphate reductase	proA	SSD	n.a.
Bacterial secretion system	-	-1.81162	=	-0.48	-	-1.8	B5T_00661	Type I secretion outer membrane protein, TolC family	ABO_2500	outer membrane protein TolC	tolC	SSD	n.a.
	-	-1.23968	=	0.32	-	-0.82	B5T_02217	General secretion pathway protein GspK	ABO_1318	general secretion pathway protein GspK	gspK	SSD	n.a.
	-	-1.1345	+	1.74	-	-1.27	B5T_00641	Type II secretory pathway, ATPase PulE/Tfp pilus assembly pathway, ATPase PilB	ABO_2303	type II secretion system protein	pilB	SSD	n.a.
	-	-0.765059	+	1.33	-	-0.85	B5T_02216	General secretion pathway protein J	ABO_1317	general secretion pathway protein GspJ	gspJ	SSD	n.a.
	=	-0.448191	+	0.92	-	-1.62	B5T_02218	General secretion pathway protein L	ABO_1319	general secretion pathway protein L	gspL	SSD	n.a.
	=	-0.0747566	-	-0.91	-	-1.32	B5T_00612	Protein-export protein secB	ABO_2272	protein-transport protein SecB	secB	SSD	n.a.
	=	-0.052529	=	0.34	-	-1.46	B5T_03675	Preprotein translocase SecD subunit	ABO_0503	preprotein translocase subunit SecD	secD	SSD	n.a.
	=	-0.0437826	+	-0.68	-	-4.86	B5T_03861	Preprotein translocase SecG subunit, putative	ABO_0326	protein-export membrane protein	-	SSD	n.a.
	=	0.0969282	+	0.56	-	-1.87	B5T_04447	Membrane protein oxaA	ABO_2753	inner membrane protein	yidC	SSD	n.a.
	=	0.119513	+	-1.52	-	-3.36	B5T_03808	Preprotein translocase subunit sece	ABO_0372	preprotein translocase subunit SecE	secE	SSD	n.a.
	=	0.165141	+	0.87	-	-2.63	B5T_03751	General secretion pathway protein D	ABO_0433	general (type II) secretion pathway protein D	-	SSD	n.a.
	=	0.171516	=	0.41	-	-1.75	B5T_02211	Type II secretory pathway, ATPase PulE-like protein	ABO_1312	general secretion pathway protein E	gspE	SSD	n.a.
	=	0.290165	-	-2.58	-	-1.62	B5T_03676	Preprotein translocase, YajC subunit	ABO_0502	preprotein translocase subunit YajC	yajC	SSD	n.a.
	+	0.564939	=	0.33	=	-0.09	B5T_00630	Twin arginine-targeting protein translocase TatC	ABO_2252	Sec-independent periplasmic protein translocator TatC	tatC	SSD	n.a.
	+	0.873852	-	-0.88	-	-3.14	B5T_01416	Signal recognition particle protein	ABO_0797	signal recognition particle protein Ffh	ffh	SSD	n.a.
	+	0.913542	-	-1.56	-	-3.4	B5T_00234	cell division transporter substrate-binding protein FtsY	ABO_2566	cell division protein FtsY	ftsY	SSD	n.a.
	+	1.07743	=	0.13	-	-0.86	B5T_03674	Preprotein translocase SecF subunit	ABO_0504	preprotein translocase subunit SecF	secF	SSD	n.a.
	+	1.43767	=	-0.3	-	-2.27	B5T_00631	Twin arginine-targeting protein translocase TatB, putative	ABO_2251	Sec-independent protein translocase TatB	tatB	SSD	n.a.
	+	2.26986	=	0.39	-	-3.38	B5T_02213	General secretion pathway protein GspG	ABO_1314	general secretion pathway protein GspG	gspG	SSD	n.a.
	+	2.32206	-	-1	-	-2.41	B5T_03775	Preprotein translocase SecY subunit	ABO_0417	preprotein translocase subunit SecY	secY	SSD	n.a.
	+	2.41481	+	0.67	-	-2.54	B5T_02212	General secretion pathway protein F	ABO_1313	general secretion pathway protein F	gspF	SSD	n.a.
	+	3.00901	=	-0.19	-	-2.56	B5T_03479	Protein translocase subunit secA	ABO_0607	preprotein translocase subunit SecA	secA	SSD	n.a.
	+	4.73564	-	-0.6	-	-2.93	B5T_00632	Sec-independent protein translocase protein tatA/E	ABO_2250	sec-independent protein translocase protein tatA/E-like protein	tatA	SSD	n.a.
Lipoprotein transport	=	-0.159961	=	0.35	-	-1.1	B5T_01864	lipoprotein-releasing system permease protein	ABO_1049	LolC/E family lipoprotein releasing system, transmembrane protein	lolC, lolE	SSD	n.a.
	-	-2.40861	+	1.24	-	-1.46	B5T_01865	lipoprotein-releasing system ATP-binding protein	ABO_1050	lipoprotein releasing system ATP-binding protein lolD	lolD	SSD	n.a.

## Sheet: Table S6
Table S6: Level of expression of genes involved in cellular wall and membrane biosynthesis. The gene expression was compared after the growth with C12 and pyruvate in A. dieselolei KS 293 and A. borkumensis SK2.
	C12 - KS 293 vs SK2		KS 293 - C12 vs PYR		SK2 - C12 vs PYR
Pathway	Regulation	log2 FC	Regulation	log2 FC	Regulation	log2 FC	A. dieselolei	Description A. dieselolei	A. borkumensis	Description A. borkumensis	Gene	Ortholuge Class	% aa identity
Peptidoglycan biosynthesis	-	-4.02588	+	0.69	=	-0.43	B5T_02808	UDP-N-acetylenolpyruvoylglucosamine reductase	ABO_1059	UDP-N-acetylenolpyruvoylglucosamine reductase	murB	SSD	n.a.
	-	-1.78955	=	0.22	-	-1.3	B5T_03494	Penicillin-binding protein 3	ABO_0592	penicillin-binding protein 3	ftsI	SSD	n.a.
	-	-1.69522	+	1.65	=	-0.21	B5T_01909	Undecaprenyl-diphosphatase 1	ABO_1130	bacitracin resistance protein BacA/undecaprenol kinase	bacA	SSD	n.a.
	-	-1.00895	=	-0.11	-	-1.95	B5T_03493	UDP-N-acetylmuramyl-tripeptide synthetases subfamily	ABO_0593	UDP-N-acetylmuramoylalanyl-D-glutamate--2, 6-diaminopimelate ligase	murE	SSD	n.a.
	-	-0.886435	-	-1	-	-0.8	B5T_03831	Membrane carboxypeptidase (Penicillin-binding protein)	ABO_0351	penicillin-binding protein	mrcB	SSD	n.a.
	-	-0.664397	+	1.08	-	-1.02	B5T_03936	Monofunctional biosynthetic peptidoglycan transglycosylase	ABO_2434	peptidoglycantransglycosylase	mtgA	SSD	n.a.
	-	-0.578634	+	0.69	-	-0.52	B5T_01068	Peptidase S13, D-Ala-D-Ala carboxypeptidase C	ABO_1965	D-alanyl-D-alanine-carboxypeptidase	dacB	SSD	n.a.
	=	-0.261792	-	-0.82	-	-1.34	B5T_03568	UDP-N-acetylglucosamine 1-carboxyvinyltransferase	ABO_0560	UDP-N-acetylglucosamine 1-carboxyvinyltransferase	murA	SSD	n.a.
	=	-0.23212	+	0.73	-	-0.58	B5T_01080	Penicillin-binding protein 2, putative	ABO_1955	penicillin-binding protein 2	mrdA	SSD	n.a.
	=	-0.0658345	=	-0.02	-	-1.55	B5T_03488	undecaprenyldiphospho-muramoylpentapeptide beta-N-acetylglucosaminyltransferase	ABO_0598	UDP-N-acetylglucosamine--N-acetylmuramyl-(pentap eptide)pyrophosphoryl-undecaprenol N-acetylglucosamine transferase	murG	SSD	n.a.
	=	0.214908	=	-0.02	-	-1.35	B5T_01076	D-alanyl-D-alanine carboxypeptidase family	ABO_1959	D-alanyl-D-alanine-carboxypeptidase	dacA	SSD	n.a.
	=	0.376234	-	-0.75	-	-1.5	B5T_03487	UDP-N-acetylmuramate--L-alanine ligase	ABO_0599	UDP-N-acetylmuramate--L-alanine ligase	murC	SSD	n.a.
	+	0.83204	+	1.05	=	-0.35	B5T_03491	Phospho-N-acetylmuramoyl-pentapeptide-transferase	ABO_0595	phospho-N-acetylmuramoyl-pentapeptide-transferas e	murX	SSD	n.a.
	+	0.851736	+	0.89	-	-0.97	B5T_03724	Virulence factor MVIN-like protein	ABO_0457	MviN family membrane protein	murJ	SSD	n.a.
	+	1.20629	-	-0.64	-	-2.11	B5T_03492	UDP-N-acetylmuramoyl-tripeptide--D-alanyl-D-alanine ligase	ABO_0594	UDP-N-acetylmuramoyl-tripeptide--D-alanyl-D-alan ine ligase	murF	SSD	n.a.
	+	1.586	+	1.7	-	-0.57	B5T_01439	Murein polymerase, putative, gt51B	ABO_0900	penicillin-binding protein 1C	-	SSD	n.a.
	+	2.15781	=	-0.15	-	-2.31	B5T_03486	D-alanine--D-alanine ligase 2	ABO_0600	D-alanine--D-alanine ligase	ddl	SSD	n.a.
	+	2.66568	=	-0.14	-	-2.06	B5T_03490	UDP-N-acetylmuramoylalanine--D-glutamate ligase	ABO_0596	UDP-N-acetylmuramoylalanine--D-glutamate ligase	murD	SSD	n.a.
Lipopolysaccharide biosynthesis	-	-5.51381	=	-0.19	-	-1.85	B5T_03573	Phosphatase, YrbI family	ABO_0556	YrbI family phosphatase	-	SSD	n.a.
	-	-2.92503	+	0.62	=	-0.31	B5T_02393	Bacterial lipid A biosynthesis acyltransferase superfamily	ABO_1202	lipid A biosynthesis lauroyl acyltransferase	lpxL2	SSD	n.a.
	-	-2.45213	+	0.6	=	-0.34	B5T_00660	3-deoxy-D-manno-octulosonic-acid transferase subfamily, putative	ABO_2501	3-deoxy-D-manno-octulosonic-acid transferase	waaA	SSD	n.a.
	-	-1.78041	=	0.06	-	-0.6	B5T_00648	Lipopolysaccharide core kinase	ABO_2296	lipopolysaccharide core kinase	waaP3	SSD	n.a.
	-	-1.21714	=	0.34	-	-1.97	B5T_01933	Acyl-[acyl-carrier-protein]--UDP-N-acetylglucosamine O-acyltransferase	ABO_1155	acyl-(acyl-carrier-protein)--UDP-N- acetylglucosamine O-acyltransferase	lpxA	SSD	n.a.
	-	-1.15118	=	0.45	-	-1.84	B5T_00644	Lipopolysaccharide heptosyltransferase II	ABO_2300	ADP-heptose LPS heptosyltransferase II	waaF	SSD	n.a.
	=	-0.411922	=	0.48	-	-0.76	B5T_02810	3-deoxy-manno-octulosonate cytidylyltransferase	ABO_1057	3-deoxy-D-manno-octulosonate cytidylyltransferase	kdsB	SSD	n.a.
	=	-0.326898	-	-0.88	-	-1.42	B5T_00655	Kinase, pfkB family	ABO_2290	bifunctional heptose 7-phosphate kinase/heptose 1-phosphate adenyltransferase	rfaE	SSD	n.a.
	=	-0.24084	=	0.29	=	-0.43	B5T_02811	Tetraacyldisaccharide 4'-kinase	ABO_1056	tetraacyldisaccharide 4`-kinase	lpxK	SSD	n.a.
	=	-0.164268	=	-0.11	-	-0.71	B5T_00646	Lipopolysaccharide heptosyltransferase I	ABO_2298	lipopolysaccharide heptosyltransferase I	waaC	SSD	n.a.
	=	-0.00430537	+	0.7	-	-0.81	B5T_00647	Glycosyl transferase, group 1 family protein	ABO_2297	UDP-glucose:(heptosyl) LPS alpha1,3-glucosyltransferase	waaG	SSD	n.a.
	=	0.250937	=	0.35	-	-0.88	B5T_00653	Lipid A biosynthesis lauroyl (Or palmitoleoyl) acyltransferase subfamily	ABO_2292	lipid A biosynthesis lauroyl acyltransferase	lpxL1	SSD	n.a.
	=	0.273643	=	0.31	-	-1.25	B5T_03572	Sugar isomerase, KpsF/GutQ family	ABO_0557	KpsF/GutQ family protein	kpsF	SSD	n.a.
	=	0.291188	=	-0.35	-	-1.88	B5T_02391	UDP-2,3-diacylglucosamine hydrolase	ABO_1204	UDP-2,3-diacylglucosamine hydrolase		SSD	n.a.
	=	0.325744	+	0.52	-	-0.97	B5T_01934	Lipid-A-disaccharide synthase	ABO_1156	lipid A disaccharide synthase	lpxB	SSD	n.a.
	+	0.813831	=	0.16	-	-1.61	B5T_01931	UDP-3-O-[3-hydroxymyristoyl] glucosamine N-acyltransferase	ABO_1153	UDP-3-O-[3-hydroxymyristoyl] glucosaminen-acyltransferase	lpxD	SSD	n.a.
	+	1.16518	=	0.2	-	-0.96	B5T_03502	Phosphoheptose isomerase	ABO_0584	phosphoheptose isomerase	gmhA	SSD	n.a.
	+	2.27357	+	0.82	-	-2.87	B5T_03482	UDP-3-O-[3-hydroxymyristoyl] N-acetylglucosamine deacetylase	ABO_0604	UDP-3-O-[3-hydroxymyristoyl] N-acetylglucosamine deacetylase	lpxC	SSD	n.a.
	+	2.40786	+	0.6	-	-3.96	B5T_01942	2-dehydro-3-deoxyphosphooctonate aldolase 1	ABO_1163	2-dehydro-3-deoxyphosphooctonate aldolase	kdsA-1	SSD	n.a.
Lipopolisaccharide transport	+	1.33867	=	0.25	-	-1.8	B5T_03576	lipopolysaccharide export system ATP-binding protein	ABO_0553	lipopolysaccharide export system ATP-binding protein	lptB	SSD	n.a.
	-	-0.73731	=	0.04	=	-0.01	B5T_03681	lipopolysaccharide export system permease protein	ABO_0497	lipopolysaccharide export system permease protein	lptG	SSD	n.a.
	=	0.290537	=	0.29	=	-0.45	B5T_03682	lipopolysaccharide export system permease protein	ABO_0496	lipopolysaccharide export system permease protein	lptF	SSD	n.a.
Biosynthesis of unsaturated fatty acids	-	-2.79084	-	-0.53	+	0.93	B5T_01458	Oxidoreductase, short chain dehydrogenase/reductase family	ABO_1713	3-ketoacyl-(acyl-carrier-protein) reductase	fabG	SSD	n.a.
	=	-0.471453	=	0.27	+	0.78	B5T_02332	GDSL-like lipase/acylhydrolase, putative	ABO_1400	acyl-CoA thioesterase I	tesA	SSD	n.a.
	=	-0.251256	+	0.62	+	0.69	B5T_02905	3-hydroxyacyl-CoA dehydrogenase	ABO_1566	fatty oxidation complex subunit alpha	fadB3	SSD	n.a.
	=	0.287698	+	0.91	+	0.67	B5T_01838	Acyl-CoA thioesterase II	ABO_1029	acyl-CoA thioesterase II	tesB	SSD	n.a.
	+	0.918031	-	-1.08	-	-3.11	B5T_02731	3-oxoacyl-(Acyl-carrier-protein) reductase	ABO_1069	3-oxoacyl-(acyl-carrier-protein) reductase	fabG	SSD	n.a.
	+	2.37749	=	0.07	-	-1.65	B5T_01517	3-hydroxyacyl-CoA dehydrogenase / short chain enoyl-CoA hydratase	ABO_1652	multifunctional fatty acid oxidation complex subunit alpha	fadB	SSD	n.a.
	+	3.98898	=	0.47	-	-2.22	B5T_04371	Acyl-CoA thioester hydrolase, putative	ABO_2688	acyl-CoA thioester hydrolase	yciA	SSD	n.a.
Phpspholipid transport	-	-1.50326	+	0.95	-	-1.34	B5T_03570	phospholipid transport system substrate-binding protein	ABO_0558	phospholipid transport system substrate-binding protein	malC	SSD	n.a.

## Sheet: Table S7
Table S7: Level of expression of genes involved in intracellular reservoir of carbon synthesis. The gene expression was compared after the growth with C12 and pyruvate in A. dieselolei KS 293 and A. borkumensis SK2.
	KS 293 - PYR vs C12		SK2 - PYR vs C12		PYR -KS 293 vs SK2		C12 - KS 293 vs SK2
Pathway	Regulation	log2 FC	Regulation	log2 FC	Regulation	log2 FC	Regulation	log2 FC	A. dieselolei	Description A. dieselolei	A. borkumensis	Description A. borkumensis	Gene	Ortholuge Class	% aa identity
Intracellular reservoirs of hydrocarbons	-	-0.66	+	1.66	-	-2.16658	=	0.158372	B5T_04434	Acyltransferase, WS/DGAT/MGAT subfamily	ABO_2742	acyltransferase	atfA1	-	n.a.
	-	-1.09	=	0.11	-	-3.08	-	-1.88	B5T_02346	Hydrolase, alpha/beta fold family protein	ABO_1418	polyhydroxyalkanoate synthase	phaC2	SSD	n.a.

## Sheet: Table S8
Table S8: Level of expression of genes involved in ions uptake and chemotaxis. The gene expression was compared after the growth with C12 and pyruvate in A. dieselolei KS 293 and A. borkumensis SK2.
	C12 - KS 293 vs SK2		KS 293 - C12 vs PYR		SK2 - C12 vs PYR
Pathway	Regulation	log2 FC	Regulation	log2 FC	Regulation	log2 FC	A. dieselolei	Description A. dieselolei	A. borkumensis	Description A. borkumensis	Gene	Ortholuge Class	% aa identity
Nitrate/Nitrite transport	=	-0.26393	+	1.78	=	0.32	B5T_01564	nitrate/nitrite transport system permease protein	ABO_0852	nitrate ABC transporter permease	nrtB	SSD	n.a.
	=	-0.170021	+	1.51	=	0.06	B5T_01563	Nitrate transport ATP-binding protein	ABO_0851	nitrate transport ATP-binding protein	nrtC	SSD	n.a.
	=	-0.120025	=	0.48	-	-0.68	B5T_01919	Protein-P-II uridylyltransferase	ABO_1141	PII uridylyl-transferase	glnD	SSD	n.a.
	=	0.100805	-	-2.2	-	-2.53	B5T_00624	nitrogen metabolism transcriptional regulator, NtrC, Fis Family	ABO_2259	two-component response regulator NtrC	ntrC	SSD	n.a.
	+	0.715918	-	-2.46	-	-4	B5T_00623	Signal transduction histidine kinase, nitrogen specific, NtrB	ABO_2260	sensory box histidine kinase NtrB	ntrB	SSD	n.a.
	+	0.955375	=	0.49	-	-1.64	B5T_00464	Phosphoenolpyruvate-protein phosphotransferase PtsP	ABO_2348	phosphoenolpyruvate-protein phosphotransferase	ptsP	SSD	n.a.
	+	1.81673	-	-2.59	-	-3.9	B5T_00621	glutamine synthetase, type I	ABO_2262	glutamine synthetase, type I	glnA	SSD	n.a.
	+	2.2367	+	1.98	=	-0.13	B5T_01565	Nitrate transporter ATPase component NasD	ABO_0853	nitrate transporter ATPase NasD	nasD	SSD	n.a.
	+	2.44628	+	1.41	-	-2.32	B5T_03579	Phosphotransferase system, nitrogen regulatory IIA protein	ABO_0550	phosphotransferase system, nitrogen regulatory IIA protein	ptsN	SSD	n.a.
Phospate transport	-	-0.990676	-	-1.1	-	-1.58	B5T_04353	Phosphate regulon sensor kinase PhoR	ABO_0167	phosphate regulon sensor protein PhoR	phoR	SSD	n.a.
	=	0.138823	-	-1.06	-	-1.7	B5T_04365	phosphate transport system ATP-binding protein	ABO_2682	phosphate transporter ATP-binding protein	pstB	SSD	n.a.
	+	0.715734	-	-0.59	-	-4.02	B5T_04352	Phosphate regulon transcriptional regulatory protein phoB	ABO_0166	phosphate regulon transcriptional regulatory protein phoB	phoB	SSD	n.a.
	+	1.85123	-	-1.06	-	-2.15	B5T_04366	phosphate transport system permease protein	ABO_2683	phosphate ABC transporter permease	pstA	SSD	n.a.
	+	2.11681	-	-4.66	-	-3.75	B5T_04368	phosphate transport system substrate-binding protein	ABO_2685	phosphate ABC transporter periplasmic binding protein	pstS	SSD	n.a.
Fe (III) uptake	-	-1.08	=	-0.17	-	-1.17	B5T_00288	iron(III) transport system substrate-binding protein	ABO_2597	iron(III) transport system substrate-binding protein	afuA	SSD	n.a.
	=	0.17	+	1.94	-	-0.74	B5T_00289	iron(III) transport system permease protein	ABO_2596	iron(III) transport system permease protein	afuB	SSD	n.a.
	+	0.53	=	0.39	-	-1.04	B5T_03271	iron(III) transport system ATP-binding protein	ABO_0717	iron(III) transport system ATP-binding protein	afuC	SSD	n.a.
Iron complex	-	-0.83	=	-0.37	-	-1.17	B5T_04142	Fe3+-hydroxamate ABC transporter periplasmic binding protein	ABO_2370	Fe3+-hydroxamate ABC transporter periplasmic binding protein	fhuD	SSD	n.a.
	+	0.69	+	1.34	-	-1.93	B5T_04141	ABC transporter, FeCT family, permease protein	ABO_2369	Fe3+-siderophore ABC transporter permease protein	fhuB	SSD	n.a.
	=	-0.17	+	1.17	-	-0.69	B5T_04140	iron complex transport system ATP-binding protein	ABO_2368	iron complex transport system ATP-binding protein	fhuC	SSD	n.a.
Chemotaxis	-	-2.04151	+	2.75	-	-1.52	B5T_00062	Protein-glutamate methylesterase CheB	ABO_0103	protein-glutamate methylesterase	cheB	SSD	n.a.
	-	-1.41041	+	2.11	-	-2.77	B5T_02209	Protein-glutamate methylesterase CheB	ABO_1310	protein-glutamate methylesterase	cheB	SSD	n.a.
	-	-1.05795	+	1.06	-	-1.74	B5T_00064	CheR methyltransferase, SAM binding domain protein	ABO_0105	chemotaxis protein methyltransferase	cheR	SSD	n.a.
	=	-0.446761	+	0.52	-	-2.17	B5T_02207	CheR methyltransferase, SAM binding domain protein	ABO_1308	chemotaxis protein methyltransferase	cheR	SSD	n.a.
	=	-0.36153	+	0.84	-	-2.38	B5T_00065	Type IV pili methyl-accepting chemotaxis transducer PilJ	ABO_0106	methyl-accepting chemotaxis protein	pilJ	SSD	n.a.
	=	-0.167111	=	-0.37	-	-3.37	B5T_00067	Type IV pili response regulator PilH	ABO_0108	type IV pili response regulator PilH	pilH	SSD	n.a.
	+	1.93862	-	-1.83	-	-2.92	B5T_00068	CheY-like receiver protein	ABO_0109	type IV pili response regulator PilG	pilG	SSD	n.a.
	+	1.34	+	2.41	=	0.44	B5T_01485	TonB-dependent receptor domain protein	ABO_1688	TonB-dependent siderophore receptor	ompS	-	n.a.
